# Supplementary material for: Designing strong inducible synthetic promoters in yeasts
Source: Nat Commun. 2024 Dec 19;15:10653. doi: 10.1038/s41467-024-54865-z (PMC11659477; doi:10.1038/s41467-024-54865-z)
Supplement: Supplementary file 3 — Supplementary Data 1 [file 41467_2024_54865_MOESM3_ESM.xlsx]

## Sheet: Plasmids
Supplementary Data 1. Plasmids used in this study
Plasmid name	Coding protein	Promoter/iSynP	Related primers	Construction overview/Short description	Selection marker	Addgene ID	Reference
pGK415-phlTA	PhlTA	n/a	n/a	Yeast expression plasmid containing phlTA gene with upstream ScPGK1 promoter and downstream ScPGK1 terminator.	LEU2	n/a	Tominaga, M.; Nozaki, K.; Umeno, D.; Ishii, J.; Kondo, A., Robust and flexible platform for directed evolution of yeast genetic switches. Nat Commun 12, 1846 (2021).
pGK415-phlTA1-2E	PhlTA1-2E	n/a	n/a	Yeast expression plasmid containing mutant phlTA (1-2E) expression cassette derived from pGK415-phlTA.	LEU2	n/a	Tominaga, M.; Nozaki, K.; Umeno, D.; Ishii, J.; Kondo, A., Robust and flexible platform for directed evolution of yeast genetic switches. Nat Commun 12, 1846 (2021).
pGK415-rphlTA2-1E	rPhlTA2-1E	n/a	n/a	Yeast expression plasmid containing mutant rphlTA (2-1E) expression cassette derived from pGK415-phlTA.	LEU2	165970	Tominaga, M.; Nozaki, K.; Umeno, D.; Ishii, J.; Kondo, A., Robust and flexible platform for directed evolution of yeast genetic switches. Nat Commun 12, 1846 (2021).
pGK401red-rtetTAK8N, L131L	rTetTAK8N, L131L	ScPGK1	n/a	Yeast expression plasmid containing rtetTAK8N, L131L gene with upstream ScPGK1 promoter and downstream ScPGK1 terminator.	MET15	165968	Tominaga, M.; Nozaki, K.; Umeno, D.; Ishii, J.; Kondo, A., Robust and flexible platform for directed evolution of yeast genetic switches. Nat Commun 12, 1846 (2021).
pRS406red-pphlO1-TBG	TBD25AG	pphlO1	n/a	Yeast expression plasmid containing trifusion gene consisting of hsvTK, sh ble, and ymUkG1 gene with upstream synthetic promoter pphlO1 and downstream ScCYC1 terminator.	URA3	n/a	Tominaga, M.; Nozaki, K.; Umeno, D.; Ishii, J.; Kondo, A., Robust and flexible platform for directed evolution of yeast genetic switches. Nat Commun 12, 1846 (2021).
pGK416m-pphlO6-ymUkG1	ymUkG1	pphlO6	n/a	Yeast expression plasmid containing ymUkG1 gene consisting of with upstream synthetic promoter pphlO6 and downstream ScPGK1 terminator.	URA3	n/a	Tominaga, M.; Nozaki, K.; Umeno, D.; Ishii, J.; Kondo, A., Robust and flexible platform for directed evolution of yeast genetic switches. Nat Commun 12, 1846 (2021).
pGK416m-ptetO7-ymUkG1	ymUkG1	ptetO7	n/a	Yeast expression plasmid containing ymUkG1 gene consisting of with upstream synthetic promoter ptetO7 and downstream ScPGK1 terminator.	URA3	n/a	Tominaga, M.; Nozaki, K.; Umeno, D.; Ishii, J.; Kondo, A., Robust and flexible platform for directed evolution of yeast genetic switches. Nat Commun 12, 1846 (2021).
pGK416m-pluxO5-ymUkG1	ymUkG1	pluxO5	n/a	Yeast expression plasmid containing ymUkG1 gene consisting of with upstream synthetic promoter pluxO5 and downstream ScPGK1 terminator.	URA3	n/a	Tominaga, M.; Nozaki, K.; Umeno, D.; Ishii, J.; Kondo, A., Robust and flexible platform for directed evolution of yeast genetic switches. Nat Commun 12, 1846 (2021).
pGK416m-pluxO10-ymUkG1	ymUkG1	pluxO5	n/a	Yeast expression plasmid containing ymUkG1 gene consisting of with upstream synthetic promoter pluxO10 and downstream ScPGK1 terminator.	URA3	n/a	Tominaga, M.; Nozaki, K.; Umeno, D.; Ishii, J.; Kondo, A., Robust and flexible platform for directed evolution of yeast genetic switches. Nat Commun 12, 1846 (2021).
pGK416-ymUkG1	ymUkG1	ScPGK1	n/a	Yeast expression plasmid containing ymUkG1 gene with upstream ScPGK1 promoter and downstream ScPGK1 terminator.	URA3	n/a	Kaishima, M.; Ishii, J.; Matsuno, T.; Fukuda, N.; Kondo, A., Expression of varied GFPs in Saccharomyces cerevisiae: codon optimization yields stronger than expected expression and fluorescence intensity. Sci Rep 6, 35932 (2016).
pKN108	EGFP	KpPhl1.1	KN013, KN025, KN028	The single phlO was fused to the KpAOX1 core promoter (−1 to −197) with a 5-bp spacer; The resulting synthetic promoter KpPhl1.1 was cloned into pPGP_EGFP using BamHI/SpeI sites.	G418R	228284	This study
pYI277	EGFP	KpGAPDH	MTX01, MTX02	Gene encoding KpARG4 with the 238-bp upstream sequence, EGFP expression cassette derived from pPGP_EGFP, and hygR cassette were cloned into the plasmid pUC19-MCS-Zeo using HindIII/EcoRI sites.	HygR	228285	This study
pYI315	EGFP	KpGAPDH	n/a	Yeast expression plasmid containing EGFP gene with upstream KpGAPDH promoter and downstream KpICY2 terminator.	G418R	n/a	Ito, Y.; Terai, G.; Ishigami, M.; Hashiba, N.; Nakamura, Y.; Bamba, T.; Kumokita, R.; Hasunuma, T.; Asai, K.; Ishii, J.; Kondo, A., Exchange of endogenous and heterogeneous yeast terminators in Pichia pastoris to tune mRNA stability and gene expression. Nucleic Acids Res 48, 13000-13012 (2020).
pYI335	EGFP	KpGAPDH	n/a	Yeast expression plasmid containing EGFP gene with upstream KpGAPDH promoter and downstream ScICY2 terminator.	G418R	n/a	Ito, Y.; Terai, G.; Ishigami, M.; Hashiba, N.; Nakamura, Y.; Bamba, T.; Kumokita, R.; Hasunuma, T.; Asai, K.; Ishii, J.; Kondo, A., Exchange of endogenous and heterogeneous yeast terminators in Pichia pastoris to tune mRNA stability and gene expression. Nucleic Acids Res 48, 13000-13012 (2020).
pYN169	MFα(2×Adv)-LE-ALX-0081-FLAG-His	KpAOX1	n/a	Yeast expression plasmid for MFα(2×Adv)-LE-ALX-0081-3A-FLAG-His.	ZeoR	221799	Tominaga, M.; Nakamura, Y.; Sasaki, D.; Ogura, K.; Suematsu, K.; Ito, Y.; Kondo, A.; Ishii, J., Simple workflow for high-titer microbial production of small antibodies. Preprint at https://www.researchsquare.com/article/rs-4362641/latest, (2024).
pYN186	MFα(2×Adv)-LE-ALX-0171-FLAG-His	KpAOX1	n/a	Yeast expression plasmid for MFα(2×Adv)-LE-ALX-0171-3A-FLAG-His.	ZeoR	221800	Tominaga, M.; Nakamura, Y.; Sasaki, D.; Ogura, K.; Suematsu, K.; Ito, Y.; Kondo, A.; Ishii, J., Simple workflow for high-titer microbial production of small antibodies. Preprint at https://www.researchsquare.com/article/rs-4362641/latest, (2024).
pMT478	rPhlTA2-1E	KpGAPDH	MT964, MT965	The gene encoding rPhlTA2-1E was cloned into the plasmid pYI277 by replacing the EGFP gene.	HygR	228286	This study
pMT856	EGFP	KpPhl1.1	KN025, KN028, MT1254, MT1591	The single phlO was fused to the KpAOX1 core promoter (–1 to −197) with a 5-bp spacer; The resulting synthetic promoter KpPhl1.1 was cloned into pYI277 using BamHI/SpeI sites.	HygR	228287	This study
pMT899	rPhlTA2-1E	KpGAPDH	MT1223, MT1264	The gene encoding rPhlTA2-1E amplified from the plasmid pMT478 was cloned into plasmid pPGP_EGFP by replacing EGFP gene.	G418R	228288	This study
pMT916	TBD25AG	pphlO6	MT1515. MT1516, MT1525, MT1529	The synthetic promoter pphlO6 was cloned into plasmid pRS406red-pphlO1-TBG by replacing pphlO1 and the M13 origin sequence was removed using BamHI/BstAPI/StuI sites.	URA3	n/a	This study
pMT949	EGFP	KpPhl1.1	MT1562, MT1563	The gene encoding KpARG4 together with the 238-bp upstream sequence (Supplementary Data 7) was inserted into pKN108 by using BamHI site.	G418R	228289	This study
pMT950	EGFP	KpPhl1.1	MT1562, MT1564	The truncated 962-bp fragment of KpARG4 gene (KpARG4962 , Supplementary Data 7) was inserted into pKN108 by using BamHI site.	G418R	228290	This study
pMT951	EGFP	KpPhl1.1	MT1562, MT1565	The truncated 563-bp fragment of KpARG4 gene (KpARG4563, Supplementary Data 7) was inserted into pKN108 by using BamHI site.	G418R	228291	This study
pMT952	EGFP	KpPhl6.0	MT903, MT939, MT1251, MT1252, MT1253, MT1254	The 6 × phlO repeat derived from pGK416m-pphlO6-ymUkG1 was fused to AOX1 core promoter (–1 to −197) with a 26-bp spacer; the resulting synthetic promoter KpPhl6.0 was cloned into the plasmid pYI277 using BamHI/SpeI sites.	HygR	228292	This study
pMT957	PhlTAE41G	ScPGK1	n/a	Plasmid isolated from the directed evolution experiment described in Supplementary Fig. 16.	LEU2	228293	This study
pMT958	EGFP	KpPhl1.2	KN023, KN028, MT1254, MT1591	The single phlO was fused to the KpAOX1 core promoter (–1 to –187) with a 5-bp spacer; the resulting synthetic promoter KpPhl1.2 was cloned into pYI277 using BamHI/SpeI sites.	HygR	228294	This study
pMT959	EGFP	KpPhl1.3	KN024, KN028, MT1254, MT1591	The single phlO was fused to the KpAOX1 core promoter (–1 to –177) with a 5-bp spacer; the resulting synthetic promoter KpPhl1.3 was cloned into pYI277 using BamHI/SpeI sites.	HygR	228295	This study
pMT960	EGFP	KpPhl1.4	KN026, KN028, MT1254, MT1591	The single phlO was fused to the KpAOX1 core promoter (–1 to –207) with a 5-bp spacer; the resulting synthetic promoter KpPhl1.4 was cloned into pYI277 using BamHI/SpeI sites.	HygR	228296	This study
pMT961	EGFP	KpPhl1.5	KN027, KN028, MT1254, MT1591	The single phlO was fused to the KpAOX1 core promoter (–1 to –237) with a 5-bp spacer; the resulting synthetic promoter KpPhl1.5 was cloned into pYI277 using BamHI/SpeI sites.	HygR	228297	This study
pMT1014	EGFP	KpHsl5.0	MT1254, MT1551, MT1631, MT1632	The 5 × luxO repeats derived from the plasmid pGK416m-pluxO5-ymUkG1 was fused to the KpAOX1 core promoter (–1 to –197) with a 57-bp spacer; the resulting synthetic promoter KpHsl5.0 was cloned into the plasmid pYI277 using BamHI/SpeI sites.	HygR	228298	This study
pMT1026	PhlTAE41G	KpYPT1	MT1645, MT1647	The KpYPT1 promoter and gene encoding PhlTAE41G were cloned into pYI335 by replacing the KpGAPDH promoter and EGFP gene using, SpeI, XhoI, and BglII sites.	G418R	228299	This study
pMT1035	LuxTA2-4F	KpGAPDH	MT1223, MT1264	The gene encoding LuxTA2-4F was cloned into pPGP_EGFP by replacing EGFP gene using SpeI/XhoI sites.	G418R	228300	This study
pMT1168	MFα(2×Adv)-SARS CoV-2 RBD-His	KpPhl6.0	MT1420, MT1707, MT1734	The truncated fragment of KpARG4 gene (KpARG4962, Supplementary Data 7) and the gene encoding MFα(2×Adv)-RBDom-His were cloned into plasmid pYI2165 by replacing the KpARG4 cassette and EGFP gene by using NheI, BglII, SpeI and MluI sites.	HygR	n/a	This study
pMT1219	MFα(2×Adv)-SARS CoV-2 RBD omicron (RBDom)-His	KpPhl6.0	MT1736, MT1757	The truncated fragment of KpARG4 gene (KpARG4962, Supplementary Data 7) and the gene encoding MFα(2×Adv)-RBDom-His were cloned into plasmid pYI2165 by replacing the KpARG4 cassette and EGFP gene by using NheI, BglII, SpeI and MluI sites.	HygR	228301	This study
pMT1328	EGFP	KpPhl1.6	MT1254, MT1591, MT1932	The single phlO was fused to the KpAOX1 core promoter (–1 to –167) with a 5-bp spacer; the resulting synthetic promoter KpPhl1.6 was cloned into pYI277 using BamHI/SpeI sites.	HygR	228302	This study
pMT1341	EGFP	KpPhl1.7	MT1461, MT1949, MT1950	The single phlO was fused to the KpDAS1 core promoter (–1 to –262); the resulting synthetic promoter KpPhl1.7 was cloned into pYI277 using BamHI/SpeI sites.	HygR	228303	This study
pMT1342	EGFP	KpPhl1.8	MT1461, MT1949, MT1951	The single phlO was fused to the KpDAS1 core promoter (–1 to –232); the resulting synthetic promoter KpPhl1.8 was cloned into pYI277 using BamHI/SpeI sites.	HygR	228304	This study
pMT1343	EGFP	KpPhl1.9	MT1461, MT1949, MT1952	The single phlO was fused to the KpDAS1 core promoter (–1 to –202); the resulting synthetic promoter KpPhl1.9 was cloned into pYI277 using BamHI/SpeI sites.	HygR	228305	This study
pMT1344	EGFP	KpPhl1.10	MT1461, MT1949, MT1953	The single phlO was fused to the KpDAS1 core promoter (–1 to –172); the resulting synthetic promoter KpPhl1.10 was cloned into pYI277 using BamHI/SpeI sites.	HygR	228306	This study
pMT1345	EGFP	KpPhl1.11	MT1461, MT1949, MT1954	The single phlO was fused to the KpDAS1 core promoter (–1 to –142); the resulting synthetic promoter KpPhl1.11 was cloned into pYI277 using BamHI/SpeI sites.	HygR	228307	This study
pMT1346	EGFP	KpPhl1.12	MT1461, MT1949, MT1955	The single phlO was fused to the KpDAS1 core promoter (–1 to –132); the resulting synthetic promoter KpPhl1.12 was cloned into pYI277 using BamHI/SpeI sites.	HygR	228308	This study
pMT1347	EGFP	KpPhl1.13	MT1461, MT1949, MT1956	The single phlO was fused to the KpDAS1 core promoter (–1 to –122); the resulting synthetic promoter KpPhl1.13 was cloned into pYI277 using BamHI/SpeI sites.	HygR	228309	This study
pMT1348	EGFP	KpPhl1.14	MT1461, MT1949, MT1957	The single phlO was fused to the KpDAS1 core promoter (–1 to –112); the resulting synthetic promoter KpPhl1.14 was cloned into pYI277 using BamHI/SpeI sites.	HygR	228310	This study
pMT1349	EGFP	KpPhl1.15	MT1461, MT1949, MT1958	the single phlO was fused to the KpDAS1 core promoter (–1 to –107); The resulting synthetic promoter KpPhl1.15 was cloned into pYI277 using BamHI/SpeI sites.	HygR	228311	This study
pMT1350	EGFP	KpPhl2.1	MT1254, MT1831, MT1933, MT1934, MT1959, MT1960	The 2 × phlO repeats amplified from pMT952 was fused to KpAOX1 core promoter (–1 to –167) with a 6-bp spacer; the resulting synthetic promoter KpPhl2.1 was cloned into the plasmid pYI277 using BamHI/SpeI sites.	HygR	228312	This study
pMT1351	EGFP	KpPhl6.1	MT1254, MT1831, MT1933, MT1934, MT1959, MT1960	The 6 × phlO repeats derived from pGK416m-pphlO6 -ymUkG1 was fused to the KpAOX1 core promoter (–1 to –167) with a 6-bp spacer; the resulting synthetic promoter KpPhl6.1 was cloned into the plasmid pYI277 using BamHI/SpeI sites.	HygR	228313	This study
pMT1375	rTetTAK8N	KpGAPDH	MT960, MT961	The gene encoding rTetTAK8N, was cloned into pYI315 by replacing the EGFP gene using SpeI/XhoI sites.	G418R	228314	This study
pMT1419	EGFP	KpTc7.1	MT1834, MT1254, MT1934, MT1944, MT2005, MT2006	The 7 × tetO2 repeats derived from pGK416m-ptetO7-ymUkG1 was fused to the KpAOX1 core promoter (–1 to –166) with a 27-bp spacer; the resulting synthetic promoter KpTc7.1 was cloned into the plasmid pYI277 using BamHI/SpeI sites.	HygR	228315	This study
pMT1420	EGFP	KpHsl5.1	MT1834, MT1254, MT1934, MT1941, MT2010, MT2011	The 5 × luxO repeats derived from pGK416m-pluxO5-ymUkG1 was fused to the KpAOX1 core promoter (–1 to –166) with a 10-bp spacer; the resulting synthetic promoter KpHsl5.1 was cloned into the plasmid pYI277 using BamHI/SpeI sites.	HygR	228316	This study
pMT1434	EGFP	KpPhl1.1	MT2029, MT2030	The 493-bp DNA fragment of TKpGAPDH (Supplementary Data 7) was inserted into the plasmid pKN108 by using BamHI site.	G418R	228317	This study
pMT1449	EGFP	KpPhl1.16	MT1461, MT1834, MT2049, MT2050	The single phlO was fused to the KpDAS1 core promoter (–1 to –187 [Δ–158 to –172]); the resulting synthetic promoter KpPhl1.16 was cloned into pYI277 using BamHI/SpeI sites.	HygR	228318	This study
pMT1461	MFα (2×Adv)-LE-ALX-0081-3A-FLAG-His	KpTc7.1	MT1810, MT2070	The synTKpULA1, ZeoR cassette, KpARG4 gene with 238-bp upstream sequence, the synthetic promoter KpTc7.1, gene encoding MFα(2×Adv)-LE-ALX-0081-3A-FLAG-His, and KpAOX1 terminator were cloned into pUC19-MCS-Zeo vector.	ZeoR	228319	This study
pMT1473	EGFP	KpPhl1.17	MT2032, MT2081	The single phlO was fused to the KpAOX1 core promoter (–91 to –197) with a 5-bp spacer; the resulting synthetic promoter KpPhl1.17 was cloned into pYI277 using BamHI/SpeI sites.	HygR	228320	This study
pMT1474	EGFP	KpPhl1.18	MT2032, MT2082	The single phlO was fused to the KpAOX1 core promoter (–115 to –197) with a 5-bp spacer; the resulting synthetic promoter KpPhl1.18 was cloned into pYI277 using BamHI/SpeI sites.	HygR	228321	This study
pMT1475	EGFP	KpPhl1.19	MT2032, MT2082	The single phlO was fused to the KpAOX1 core promoter (–115 to –167) with a 5-bp spacer; the resulting synthetic promoter KpPhl1.19 was cloned into pYI277 using BamHI/SpeI sites.	HygR	228322	This study
pMT1481	EGFP	KpPhl1.20	MT2032, MT2088	The single phlO was fused to the KpDAS1 core promoter (–31 to –107); the resulting synthetic promoter KpPhl1.20 was cloned into pYI277 using BamHI/SpeI sites.	HygR	228323	This study
pMT1482	EGFP	KpPhl1.21	MT2032, MT2089	The single phlO was fused to the KpDAS1 core promoter (–51 to –107); the resulting synthetic promoter KpPhl1.21 was cloned into pYI277 using BamHI/SpeI sites.	HygR	228324	This study
pMT1483	EGFP	KpPhl1.22	MT2032, MT2090	The single phlO was fused to the KpDAS1 core promoter (–61 to –107); the resulting synthetic promoter KpPhl1.22 was cloned into pYI277 using BamHI/SpeI sites.	HygR	228325	This study
pMT1487	EGFP	KpPhl1.23	MT2032, MT2091	The single phlO was fused to the KpAOX1 core promoter (–76 to –197) with a 5-bp spacer; the resulting synthetic promoter KpPhl1.23 was cloned into pYI277 using BamHI/SpeI sites.	HygR	228326	This study
pMT1550	EGFP	KpPhl1.1 TATA-box-library	MT2193, MT2194	The TATA-box of the synthetic promoter KpPhl1.1 was randomized and cloned into the plasmid pPGP_EGFP using BamHI/SpeI sites.	G418R	n/a	This study
pMT1804	ymUkG1	ScPhl1.1	MT1432, MT2581	The single phlO was fused to the ScGAL1 core promoter (–1 to –150); the resulting synthetic promoter ScPhl1.1 was cloned into the plasmid pGK416-ymUkG1 using NheI/NsiI sites.	URA3	n/a	This study
pMT1812	ymUkG1	ScPhl1.4	MT2581, MT2598	The single phlO was fused to the ScGAL1 core promoter (–83 to –150); the resulting synthetic promoter ScPhl1.4 was cloned into the plasmid pGK416-ymUkG1 using NheI/NsiI sites.	URA3	n/a	This study
pMT1813	ymUkG1	ScPhl1.3	MT2581, MT2599	The single phlO was fused to the ScGAL1 core promoter (–60 to –150); the resulting synthetic promoter ScPhl1.3 was cloned into the plasmid pGK416-ymUkG1 using NheI/NsiI sites.	URA3	n/a	This study
pMT1814	ymUkG1	ScPhl1.2	MT2581, MT2600	The single phlO was fused to the ScGAL1 core promoter (–32 to –150); the resulting synthetic promoter ScPhl1.2 was cloned into the plasmid pGK416-ymUkG1 using NheI/NsiI sites.	URA3	n/a	This study
pMT1821	rTetTAK8N	ScPGK1	MT2609, MT2610	Yeast integration plasmid, pCfB2225 containing rtetTAK8N gene with upstream ScPGK1 promoter and downstream ScPGK1 terminator. The expression cassette for rtetTAK8N gene was cloned into "pNTI647 dCas9-Mxi1 TetR KanMX" using BspQI/MfeI sites.	G418R	228327	This study
pMT1856	EGFP	KpHsl5.2	MT1254, MT2649	The 3 × luxOVF1725 repeats was fused to the KpAOX1 core promoter (–1 to –166); the resulting fragment was cloned into the plasmid pMT1014 using BamHI/SpeI sites.	HygR	228328	This study
pMT1857	EGFP	KpHsl5.3	MT1254, MT2650	The 3 × luxOVF1161 repeats was fused to the KpAOX1 core promoter (–1 to –166); the resulting fragment was cloned into the plasmid pMT1014 using BamHI/SpeI sites.	HygR	228329	This study
pMT1858	EGFP	KpHsl5.4	MT1254, MT2651	The 3 × luxOVF1058 repeats was fused to the KpAOX1 core promoter (–1 to –166); the resulting fragment was cloned into the plasmid pMT1014 using BamHI/SpeI sites.	HygR	228330	This study
pMT1876	EGFP	KpHsl10.3	MT1474, MT1475	The 5 × luxO repeats derived from the plasmid pGK416m-pluxO10-ymUkG1 was cloned into the plasmid pMT1857 using AflII site.	HygR	228331	This study
pMT1877	EGFP	KpHsl15.3	MT1474, MT1475	The 5 × luxO repeats derived from the plasmid pGK416m-pluxO10-ymUkG1 was cloned into the plasmid pMT1876 using AflII site.	HygR	228332	This study
pMT1883	EGFP	KpHsl10.1	MT1474, MT1475	The 5 × luxO repeats derived from the plasmid pGK416m-pluxO10-ymUkG1 was cloned into the plasmid pMT1420 using AflII site.	HygR	228333	This study
pMT1980	EGFP	KpPhl12.1	MT1328, MT2032	The 6 × phlO repeats amplified from the plasmid pMT952 was cloned into the plasmid pMT1351 using BamHI site.	HygR	228334	This study
pMT1981	EGFP	KpPhl18.1	MT1328, MT2032	The 6 × phlO repeats amplified from the plasmid pMT952 was cloned into the plasmid pMT1980 using BamHI site.	HygR	228335	This study
pMT2013	EGFP	KpTc14.1	MT2895, MT2896	The 7 × tetO2 repeats amplified from the plasmid pMT1419 was cloned into the plasmid pMT1419 using ApaI site.	HygR	228336	This study
pMT2076	EGFP	KpPh1.1	MT3067, MT3068	The 428-bp DNA fragment of synTKpULA1 (Supplementary Data 7) was inserted into pKN108 by using BamHI site.	G418R	228337	This study
pMT2077	EGFP	KpPh1.1	MT3069, MT3068	The 788-bp DNA fragment of synTKpULA1 (Supplementary Data 7) was inserted into pKN108 by using BamHI site.	G418R	228338	This study
pMT2080	EGFP	KpTc3.1	MT2006, MT2895	The 3 × tetO2 repeats derived from the plasmid pGK416m-ptetO7-ymUkG1 was fused to the KpAOX1 core promoter (–1 to –166); the resulting synthetic promoter KpTc3.1 was cloned into the plasmid pYI277 using BamHI/SpeI sites.	HygR	228339	This study
pMT2081	EGFP	KpTc5.1	MT1495, MT1423	The 5 × tetO2 repeats derived from the plasmid pGK416m-ptetO7 -ymUkG1 was fused to the KpAOX1 core promoter (–1 to –166); the resulting synthetic promoter KpTc5.1 was cloned into the plasmid pYI277 using BamHI/SpeI sites.	HygR	228340	This study
pMT2086	EGFP	KpTc1.1	MT2006, MT2895	The single tetO2 was fused to the KpAOX1 core promoter (–1 to –166); the resulting synthetic promoter KpTc1.1 was cloned into the plasmid pYI277 using BamHI/SpeI sites.	HygR	228341	This study
pMT2092	EGFP	KpPhl1.1	MT3068, MT3109	The 218-bp DNA fragment of synTKpULA1 (Supplementary Data 7) was inserted into pKN108 by using BamHI site.	G418R	228342	This study
pMT2093	EGFP	KpPhl1.1	MT3069, MT3110	The 218-bp DNA fragment of synTKpULA1 (Supplementary Data 7) was inserted into pKN108 by using BamHI site.	G418R	228343	This study
pMT2094	EGFP	KpPhl1.1	MT3067, MT3110	The 578-bp DNA fragment of synTKpULA1 (Supplementary Data 7) was inserted into pKN108 by using BamHI site.	G418R	228344	This study
pMT2095	EGFP	KpPhl1.1	MT2029, MT3111	The 254-bp DNA fragment of TKpGAPDH (Supplementary Data 7) was inserted into pKN108 by using BamHI site.	G418R	228345	This study
pMT2096	EGFP	KpPhl1.1	MT1562, MT3112	The truncated 256-bp fragment of KpARG4 gene (Supplementary Data 7) was inserted into pKN108 by using BamHI site.	G418R	228346	This study
pMT2182	EGFP	KpPh1.1	MT2065, MT2066	The 30-bp sequence upstream of the synthetic promoter KpPh1.1 of the plasmid pKN108 was randomized via inverse PCR and In Fusion® cloning (Supplementary Data 5).	G418R	n/a	This study
pYI2165	MFα(2×Adv)-LE-ALX-0171-3A-FLAG-His	KpPhl6.0	n/a	The gene encoding MFα(2×Adv)-LE-ALX-0171-3A-FLAG-His derived from the plasmid pYN186 was cloned into the plasmid pMT952 by replacing EGFP gene.	HygR	228347	This study
pYI2206	rPhlTA2-1E	KpGAPDH	MTX03, MTX04, MTX05, MTX06, MTX07, MTX08	The expression cassette for rPhlTA2-1E derived from pMT899, BsdR cassette, and synT36177 was cloned into pUC19-MCS-Zeo vector.	BsdR	228348	This study
pYI2216	MFα(2×Adv)-LE-ALX-0081-3A-FLAG-His	KpPhl6.0	n/a	The gene encoding MFα(2×Adv)-LE-ALX-0081-3A-FLAG-His derived from the plasmid pYN169 was cloned into the plasmid pMT952 by replacing EGFP gene.	HygR	228349	This study
pYI2292	MFα(2×Adv)-LE-ALX-0171-3A-FLAG-His	KpAOX1	n/a	The KpPhl6.0 promoter in plasmid pYI2165 was replaced with an KpAOX1 promoter of which the BglII site was mutated.	HygR	228350	This study
pYI2293	MFα(2×Adv)-LE-ALX-0081-3A-FLAG-His	KpGAPDH	n/a	The KpPhl6.0 promoter in plasmid pYI2216 was replaced with an KpGAPDH promoter.	HygR	228351	This study
pYI2294	MFα(2×Adv)-LE-ALX-0081-3A-FLAG-His	KpAOX1	n/a	The KpPhl6.0 promoter in plasmid pYI2216 was replaced with an KpAOX1 promoter.	HygR	228352	This study
pUC19-MCS-Zeo	n/a	n/a	n/a	n/a	ZeoR	n/a	Ito, Y., Ishigami, M., Hashiba, N., Nakamura, Y., Terai, G., Hasunuma, T., Ishii, J., Kondo, A., Avoiding entry into intracellular protein degradation pathways by signal mutations increases protein secretion in Pichia pastoris. Microb Biotechnol 15, 2364-2378 (2022).
pPGP_EGFP	EGFP	KpGAPDH	n/a	Yeast expression plasmid containing the EGFP gene with upstream KpGAPDH promoter and downstream KpAOX1 terminator.	G418R	n/a	Ito, Y.; Watanabe, T.; Aikawa, S.; Nishi, T.; Nishiyama, T.; Nakamura, Y.; Hasunuma, T.; Okubo, Y.; Ishii, J.; Kondo, A., Deletion of DNA ligase IV homolog confers higher gene targeting efficiency on homologous recombination in Komagataella phaffii. FEMS Yeast Res 18, foy074 (2018).
n/a, not applicable
