# Supplementary material for: Designing strong inducible synthetic promoters in yeasts
Source: Nat Commun. 2024 Dec 19;15:10653. doi: 10.1038/s41467-024-54865-z (PMC11659477; doi:10.1038/s41467-024-54865-z)
Supplement: Supplementary file 4 — Supplementary Data 2 [file 41467_2024_54865_MOESM4_ESM.xlsx]

## Sheet: K. phaffii strains
Supplementary Data 2. Komagataella phaffii strains used in this study
Strain	Parental strain	Integrated plasmid	Selectable marker	Source	Note
CBS 7435	n/a	n/a	n/a	ATCC (NRRL-Y11430)
PpMT030	CBS 7435	pMT478	HygR	This study
PpMT068	PpMT030	pKN108	G418R, HygR	This study
PpMT132	CBS 7435	pMT856	HygR	This study
PpMT136	PpMT132	pMT899	G418R, HygR	This study
PpMT144	PpMT030	pMT949	G418R, HygR	This study
PpMT145	PpMT030	pMT950	G418R, HygR	This study
PpMT146	CBS 7435	pMT899	G418R	This study
PpMT149	PpMT030	pMT951	G418R, HygR	This study
PpMT153	PpMT146	pMT958	G418R, HygR	This study
PpMT155	PpMT146	pMT960	G418R, HygR	This study
PpMT157	PpMT146	pMT961	G418R, HygR	This study
PpMT168	PpMT146	pMT952	G418R, HygR	This study
PpMT170	PpMT146	pMT959	G418R, HygR	This study
PpMT203	CBS 7435	pMT1026	G418R	This study
PpMT228	PpMT203	pMT952	G418R, HygR	This study
PpMT249	PpMT146	pMT1328	G418R, HygR	This study
PpMT254	PpMT146	pMT1350	G418R, HygR	This study
PpMT255	PpMT146	pMT1351	G418R, HygR	This study
PpMT257	PpMT203	pMT1351	G418R, HygR	This study
PpMT258	PpMT146	pMT1341	G418R, HygR	This study
PpMT259	PpMT146	pMT1342	G418R, HygR	This study
PpMT260	PpMT146	pMT1343	G418R, HygR	This study
PpMT261	PpMT146	pMT1344	G418R, HygR	This study
PpMT262	PpMT146	pMT1345	G418R, HygR	This study
PpMT263	PpMT146	pMT1346	G418R, HygR	This study
PpMT264	PpMT146	pMT1347	G418R, HygR	This study
PpMT265	PpMT146	pMT1348	G418R, HygR	This study
PpMT266	PpMT146	pMT1349	G418R, HygR	This study
PpMT272	PpMT146	pMT1219	G418R, HygR	This study
PpMT278	CBS 7435	pMT1375	G418R	This study
PpMT281	PpYI1732	pMT1375	BsdR, G418R	This study
PpMT308	PpMT030	pMT1434	G418R, HygR	This study
PpMT315	PpMT146	pMT1449	G418R, HygR	This study
PpMT319	PpMT278	pMT1419	G418R, HygR	This study
PpMT327	PpMT146	pMT1473	G418R, HygR	This study
PpMT328	PpMT146	pMT1474	G418R, HygR	This study
PpMT329	PpMT146	pMT1475	G418R, HygR	This study
PpMT339	PpMT281	pMT1461	BsdR, G418R, ZeoR	This study
PpMT340	CBS 7435	pMT1035	G418R	This study
PpMT341	PpMT339	pYI2165	BsdR, G418R, HygR, ZeoR	This study
PpMT347	PpMT146	pMT1481	G418R, HygR	This study
PpMT348	PpMT146	pMT1482	G418R, HygR	This study
PpMT349	PpMT146	pMT1483	G418R, HygR	This study
PpMT350	PpMT146	pMT1487	G418R, HygR	This study
PpMT353	PpMT030	pMT1550	G418R, HygR	This study	mixed population
PpMT383	CBS 7435	pMT1420	G418R	This study
PpMT394	PpMT340	pMT1420	G418R, HygR	This study
PpMT508	PpMT340	pMT1856	G418R, HygR	This study
PpMT509	PpMT340	pMT1857	G418R, HygR	This study
PpMT510	PpMT340	pMT1858	G418R, HygR	This study
PpMT512	PpMT340	pMT1876	G418R, HygR	This study
PpMT518	PpMT340	pMT1877	G418R, HygR	This study
PpMT520	PpMT340	pMT1883	G418R, HygR	This study
PpMT619	PpMT146	pMT1980	G418R, HygR	This study
PpMT649	PpMT146	pMT1981	G418R, HygR	This study
PpMT653	PpMT278	pMT2013	G418R, HygR	This study
PpMT749	PpMT030	pMT2076	G418R, HygR	This study
PpMT751	PpMT030	pMT2077	G418R, HygR	This study
PpMT753	PpMT278	pMT2086	G418R, HygR	This study
PpMT755	PpMT278	pMT2080	G418R, HygR	This study
PpMT757	PpMT278	pMT2081	G418R, HygR	This study
PpMT759	PpMT278	pMT1419	G418R, HygR	This study
PpMT768	PpMT030	pMT2092	G418R, HygR	This study
PpMT770	PpMT030	pMT2093	G418R, HygR	This study
PpMT772	PpMT030	pMT2094	G418R, HygR	This study
PpMT774	PpMT030	pMT2095	G418R, HygR	This study
PpMT776	PpMT030	pMT2096	G418R, HygR	This study
PpMT884	PpMT030	pMT2182	G418R, HygR	This study	mixed population
PpYI102	CBS 7435	pYI277	HygR	This study
PpYI1732	CBS 7435	pYI2206	BsdR	This study
PpYI1739	PpMT146	pYI2165	G418R, HygR	This study
PpYI1740	PpMT146	pYI2216	G418R, HygR	This study
PpYI1746	PpMT203	pYI2216	G418R, HygR	This study
PpYI1860	CBS 7435	pYI2292	HygR	This study
PpYI1861	CBS 7435	pYI2293	HygR	This study
PpYI1862	CBS 7435	pYI2294	HygR	This study
PpYI1924	CBS 7435	pMT1168	HygR	This study
n/a, not applicable
