# Supplementary material for: Designing strong inducible synthetic promoters in yeasts
Source: Nat Commun. 2024 Dec 19;15:10653. doi: 10.1038/s41467-024-54865-z (PMC11659477; doi:10.1038/s41467-024-54865-z)
Supplement: Supplementary file 5 — Supplementary Data 3 [file 41467_2024_54865_MOESM5_ESM.xlsx]

## Sheet: S. cerevisiae strains
Supplementary Data 3. Saccharomyces cerevisiae strains used this study
Strain	Parental strain	Integrated plasmid	Selectable Marker	Source
BY4741-Phl2-1E-Lux2-4F	n/a	n/a	HIS3, LEU2	Tominaga, M.; Nozaki, K.; Umeno, D.; Ishii, J.; Kondo, A., Robust and flexible platform for directed evolution of yeast genetic switches. Nat Commun 12, 1846 (2021).
ScMT702	BY4741-Phl2-1E-Lux2-4F	pMT1821	HIS3, LEU2, KanMX	This study
BY4741-hENT1	BY4741	pMT144 (Addgene plasmid#166027)	HIS3	Tominaga, M.; Nozaki, K.; Umeno, D.; Ishii, J.; Kondo, A., Robust and flexible platform for directed evolution of yeast genetic switches. Nat Commun 12, 1846 (2021).
ScMT487	BY4741-hENT1	pMT916	HIS3, URA3	This study
n/a, not applicable
