# Supplementary material for: Designing strong inducible synthetic promoters in yeasts
Source: Nat Commun. 2024 Dec 19;15:10653. doi: 10.1038/s41467-024-54865-z (PMC11659477; doi:10.1038/s41467-024-54865-z)
Supplement: Supplementary file 6 — Supplementary Data 4 [file 41467_2024_54865_MOESM6_ESM.xlsx]

## Sheet: Primers
Supplementary Data 4. Primers used in this study
#	Name	Sequence
KN013	EGFP-AOX1p-R	tagaaaccatactagtcgtttcgaataattagttgttttttgatcttctc
KN023	phlO=AOX1p(core-0)-F	TATGTatgatacgaaacgtaccgtatcgtTAAGGTAGCGTCTGTTCTAACCCCTACTTGACAG
KN024	phlO=AOX1p(core-10)-F	TATGTatgatacgaaacgtaccgtatcgtTAAGGTAGCGTCCCTACTTGACAGCAATATATAAACAG
KN025	phlO=AOX1p(core+10)-F	TATGTatgatacgaaacgtaccgtatcgtTAAGGTAGCGTCAAAATTTAACTGTTCTAACCCCTACTTG
KN026	phlO=AOX1p(core+20)-F	TATGTatgatacgaaacgtaccgtatcgtTAAGGTAGCGTCGTTCATGATCAAAATTTAACTGTTCTAACC
KN027	phlO=AOX1p(core+50)-F	TATGTatgatacgaaacgtaccgtatcgtTAAGGTAGCGTATTCTGGTGGGAATACTGCTG
KN028	InF-BamH1-phlO-F	ttgcggccgcggatcctatgtatgatacgaaacgtaccgtatc
MT415	PGK5'_Fw_plus5	CGTAGTTTTTCAAGTTCTTAGATGC
MT416	PGK3'_Rv_plus6	CTATTATTTTAGCGTAAAGGATGGGG
MT1223	AOX1-inf-XhoI-R	CAGTCATGTCTAAGGCTCGagg
MT1251	BamHI	AAGCTTGCGGCCGCGGATC
MT1252	pAOX1-spacer-R	TTAAATTTTGCGCATTATCAtccggatcac
MT1253	pAOX1-spacer-F	TGATAATGCGCAAAATTTAACTGTTCTAACCCCTACTTG
MT1254	pAOX1-EGFP-R	acccttagaaaccatACTAGTCG
MT1264	GAPDH-SpeI-F	ACTATCAAAACACAactagtgcgtc
MT1328	pKpIK-50-R	ATCATACATAGGATCCttgttatccgctcacaattccac
MT1420	MFa-F	aATTATTCGAAACGactagtATGAGATTTCc
MT1423	KpEGFP-R (tAOX1)	CAGTCATGTCTAAGGCTCG
MT1432	pgal1-NheI-R	CCATGTCGACGCTAGCtatagttttttctccttgacgttaaagtatagag
MT1461	pDAS1-EGFP-rev	acccttagaaaccatactagtTTTGTTCGATTATTCTCCAGATAAAATCAACAATAG
MT1474	luxO5 multi-R	ttcgaccttgcgtaACTTAAcattatcatccggatcacataCG
MT1475	luxO5 multi-F	GCgTGTTTTTTATTCCTTAAGTtacgc
MT1495	tetO-random-F	cgggccccccctcgagtttactccctatcagtg
MT1515	URA3-StuI-F	gtaacaaaggaacctagaggc
MT1516	URA3-phlO-R	TACGTTTCGTATCATggatccTCGGACTCCGATGGGAAC
MT1525	phlO6-F2	CCATCGGAGTCCGAGGATCCcgctattacgccagcggatccATG
MT1529	GAL1-BSTAPI	TAGTTAAAGTGGTTATGCAGtttttgc
MT1551	NsiI-pAOX1-F	TGATCCGGGTAATAATGCATCAAAATTTAACTGTTCTAACCCCtac
MT1562	ARG4-phlO1-R	aTCATACATAggatccTCTAGAgtcg
MT1563	ARG4-1.6kb-F	TTGCGGCCGCGGATCcatggttgtgcgacagattcac
MT1564	ARG4-1kb-F	TTGCGGCCGCGGATCtcatcaagagagctgaacagg
MT1565	ARG4-0.5kb-F	TTGCGGCCGCGGATCcttattctactggatcttctc
MT1591	BamHI-phlO1-F	cgacTCTAGAGGATCCTATGTatgatacgaaacg
MT1631	salI-luxO10-F	GAGTCTTGActgcaggtcgACagcgtgttttttattccttaagttacgc
MT1632	NsiI-gal1-R	TTAGAACAGTTAAATTTTGatgcatccagaaataaggctaaaaaactaatcgc
MT1645	NLS-Sc-ICY2t-F	AGAGAAAGGTCTAAcctcgagCGCATTTTACCAC
MT1647	T38473-ClaI-R	gtttgatgccgatttcatcgattgtc
MT1707	RBD-N1-F	gggtatctttggataaaagaATCACCAACTTGTGCCCATTC
MT1734	MT1734_RBD(537)-GGG-His-R	ATGTCTAAGGacgcgtCTAGTGATGGTGATGATGATGaccaccaccCTTGTTCTTGACCAGGTTAGtg
MT1736	NheI-Arg4-1Kb-F	gaccatgattacgccGCTAGCtcatcaagagagctgaacagg
MT1757	ARG4-BglII-R	ACTAAATAGTCGGCAAGATCTGTAG
MT1810	AOX1p-MFa-R	tgaaggaaatctcatACTAGTCGTTTCGAATAATTAGTTGTTTTTTG
MT1831	ARG4-phlO-F1	caggtcgactctagaggatccATGATACGAAACGTACCGTATCGTTAAGGTG
MT1834	ARG4-BglII-F	GGATATGCTGGCTACAGATCTTG
MT1932	phlO=AOX1p(167)-F	TATGTatgatacgaaacgtaccgtatcgtTAAGGTAGCGTCAGCAATATATAAACAGAAGGAAGCTG
MT1933	phlO=PAOX1(159)-R	cagggcagcttccttctgtttatacggatcacaaCgccACc
MT1934	PAOX1(159)-F	tataaacagaaggaagctgccctg
MT1941	luxO=PAOX1(159)-R	cagggcagcTTCCTTCTGTTTATAatccggatcacataCgTACC
MT1944	tetO=PAOX1(159)-R	CTTCTGTTTATATATTGCTGTCAAGTAGGGctaaaaaactaatcgcattatcatccac
MT1949	BamHI-phlO-F2	cgacTCTAGAGGATCCatgatacgaaacgtaccg
MT1950	phlO=DAS1p(262)-F	gatccatgatacgaaacgtaccgtatcgttaaggtAACAAGTTCAAATACCTATCTTTGGCAG
MT1951	phlO=DAS1p(232)-F	gatccatgatacgaaacgtaccgtatcgttaaggtCTTTTCCTCCTGCCTTTTTTAGCC
MT1952	phlO=DAS1p(202)-F	gatccatgatacgaaacgtaccgtatcgttaaggtCTCGGTTAGCCTCTAGGCAAATTC
MT1953	phlO=DAS1p(172)-F	gatccatgatacgaaacgtaccgtatcgttaaggtTCATACCTATATCAACTTTTCATCAGATAGC
MT1954	phlO=DAS1p(142)-F	gatccatgatacgaaacgtaccgtatcgttaaggtCCTTTGGGTTCAAAAAAGAACTAAAGC
MT1955	phlO=DAS1p(132)-F	gatccatgatacgaaacgtaccgtatcgttaaggtCAAAAAAGAACTAAAGCAGGATGCC
MT1956	phlO=DAS1p(122)-F	gatccatgatacgaaacgtaccgtatcgttaaggtCTAAAGCAGGATGCCTGATATATAAATC
MT1957	phlO=DAS1p(112)-F	GATCCATGATACGAAACGTACCGTATCGTTAAGGTATGCCTGATATATAAATCCCAGATGATC
MT1958	phlO=DAS1p(107)-F	gatccatgatacgaaacgtaccgtatcgttaaggtTGATATATAAATCCCAGATGATCTGC
MT1959	phlO=AOX1p(159)-F2	GGCGTTCAGCAATAtataaacagaaggaagctgc
MT1960	phlO=AOX1p(159)-R2	CTGtttataTATTGCTGAACGCCACCttaac
MT2005	TATA-tetO version-F	gataatgcTatCGatAGCAATATATAAACAGAAGGAAg
MT2006	TATA-tetO version-R	CTGTTTATATATTGCTatCGatAgcattatcatccacatac
MT2010	TATA-luxO version-F	ggtacGtatgtgaAGCAATAtataaacagaagg
MT2011	TATA-luxO version-R	ccttctgtttataTATTGCTtcacataCgtacctgtac
MT2027	AatII-F	aataatggtttcttagacgtcaggtg
MT2029	TKpGAP-F	cAAGCTTGCGGCCGCGGATCcatcgatttgtatgtgaaatagctgaaattcg
MT2030	TKpGAP-R	ttcgtaTCATACATAggatcccatgttcaattatagatccacgagtg
MT2032	BamHI-F	caggtcgacTCTAGAGGATC
MT2049	phlO=DAS1p(157)m-R	ctatctgatgaaaagagaccagaatttgCCaccttaac
MT2050	phlO=DAS1p(157)m-F	caaattctggtctcttttcatcagatagCCTTTGGG
MT2065	ColE1-N4-F	cgccagcaaNNNNgcctttttacggttccTG
MT2066	ColE1-N4-R	cgtaaaaaggcNNNNttgctggcgtttttc
MT2067	del-CGCG-F1	ctccccacgtgttggccgattcATTAATGc
MT2068	del-CGCG-R1	ggccaacacgtggggagaggcggTTTG
MT2069	del-CGCG-bamHI-R	ttcgtatcatacataggatccatggccgcaag
MT2070	ARG4-HsBle-F	ttttgaagtggtacggcgatatccatggttgtgcgacagattcac
MT2081	3-trunc90ntAOX1-R	acccttagaaaccatACTAGTTTATGAAAGTAAGCTAATAATGATGATAAAAAAAAAGGTTTAAG
MT2082	3-trunc114ntAOX1-R	acccttagaaaccatACTAGTGATAAAAAAAAAGGTTTAAGACAGGGCAG
MT2088	DAS1-3-d30-R	acccttagaaaccatACTAGTCAATAGTTGTTTGTAAGTAAACGAATCaag
MT2089	DAS1-3-d50-R	acccttagaaaccatACTAGTACGAATCAAGATACTGAAAATAGTTTCAAAAG
MT2090	DAS1-3-d60-R	acccttagaaaccatACTAGTATACTGAAAATAGTTTCAAAAGCAGATCATC
MT2091	3-trunc75ntAOX1-R	acccttagaaaccatACTAGTTGGAACCAGTCGCAATTATGAAAG
MT2092	3-trunc133ntAOX1-R	acccttagaaaccatACTAGTGACAGGGCAGCTTCCTTCTG
MT2165	Vmut-N30-F1	gataacaatttcacacaggaaacagctaNNNNNNNNNNNNNNNNNNNNNNNNNNNNNNggatcctatgtatgatacgaaacg
MT2166	Vmut-N30-R1	tagctgtttcctgtgtgaaattgttatc
MT2193	delTATA-N9-F	gttCTAACCCCTACTTGACAGCANNNNNNNNNCAGAAGGAAgctgccctg
MT2194	pAOX1-R2	TGCTGTCAAGTAGGGGTTAGAACag
MT2581	phlO1-gal1-F	aaaactgtattataagtaaaATGATACGAAACGTacCGTATCgTTAAGGTagatatataaatgcaaaaactgcataaccac
MT2598	GAL1-68-R	CCATGTCGACGCTAGCgtaatacaaaccgaaaatgttgaaagtattagttaaag
MT2599	GAL1-91-R	CCATGTCGACGCTAGCcttttattacatttgaataagaagtaatacaaaccgaaaatg
MT2600	GAL1-119-R	CCATGTCGACGCTAGCgaggtatattaacaattttttgttgatacttttattacatttg
MT2609	PPGK1-pCfB2225-F	gacataactaattacatgacAAAGATGCCGATTTGGGCG
MT2610	TPGK1-pCfB2225-R	cagcttttccctttgcaattAGCTTTAACGAACGCAGAATTTTCG
MT2649	lux(VF1725)3-F	cgctattacgccagcggatCcacctgtaaaatctatcagttGAacctgtaaaatctatcagttCAacctgtaaaatctatcagttacGtatgtgaAGCAATAtataaacag
MT2650	lux(VF1161)3-F	cgctattacgccagcggatCcaactgtaaaatcggacaggtGAaactgtaaaatcggacaggtCAaactgtaaaatcggacaggtacGtatgtgaAGCAATAtataaacag
MT2651	lux(VF1058)3-F	cgctattacgccagcggatCcacctgtaataaacgacaggaGAacctgtaataaacgacaggaCAacctgtaataaacgacaggaacGtatgtgaAGCAATAtataaacag
MT2895	tetOApaI-repeat-F	tatagggcgaattgggtaccggg
MT2896	tetOApaI-repeat-R	gagtaaactcgaggggggctaaaaaactaatcgcattatcatccac
MT3067	SacII-TULA-F	gccAAGCTTGCGGCCGCGGATCgggattatagatgtctttgtttgatagagctttg
MT3068	BaMHI-TULA-R	aTCATACATAggatccttgtaaataaagccaaagaagatgaagagtttgg
MT3069	SacII-TULA-F2	gccAAGCTTGCGGCCGCGGATCctttaccgtaggatttacttatacccaactg
MT3109	sacII-TULA-F3	gccAAGCTTGCGGCCGCGGATCtatagcgttgtttaggtcctctggttg
MT3110	BamHI-TULA1-R2	aTCATACATAggatccacgctatagaggaaaatcgaccgtttc
MT3111	BamHI-TerGAPDH-R2	aTCATACATAggatccggagcaattttccattccaatttgatcg
MT3112	SacII-ARG4-F	gccAAGCTTGCGGCCGCGGATCTAGAAGGGGAGTTCCATTCAGAGAAAC
MT903	SpeI-pgal1-R	ttttACTAGTtatagttttttctccttgacgttaaagtatagag
MT939	phl-F	cgCtattacgccagcggatccATG
MT960	SpeI-rtTA-F	ttttACTAGTgcgtcgacatgtctagactg
MT961	XhoI-rtTA-R	ttttCTCGAGgttagttacccggggagcatg
MT964	SpeI-phlTA-F	ttttACTAGTgcgtcgacATGGCTAGAAC
MT965	XhoI-phlTA-R	ttttCTCGAGgttagacctttctcttcttttttggtg
MTX01	Agr4-FinF NheI pUC192	gctatgaccatgattacgccgctagccatggttgtgcgacagattcac
MTX02	Agr4-RinF GAPprom	ggatcctctagagtcgacctgcagtcaagactctagcttttcattcag
MTX03	T36177-FinFMSC	cggatccactagtctcgagagatctttgcttagttctggaagacaagc
MTX04	T36177-RinF AscI	ttctctgcaattgaagatggcgcgccatcaaaatagttcgaatatggtgg
MTX05	T36177-FinF AscI	tattcgaactattttgatggcgcgccatcttcaattgcagagaattctgc
MTX06	T36177-RinF NAT	gcgctcttccgcttgaattcgctagcgaagtaagtcgctagatgatc
MTX07	GAPprom-FinF NotI forupper	gattacgccaagcttgcggccgcggatccttttttgtagaaatgtcttggtgtcc
MTX08	AOX1t-RinFXbaIT36177	gtcttccagaactaagcaatctagaaagcttgcacaaacgaacttc
