# Supplementary material for: Designing strong inducible synthetic promoters in yeasts
Source: Nat Commun. 2024 Dec 19;15:10653. doi: 10.1038/s41467-024-54865-z (PMC11659477; doi:10.1038/s41467-024-54865-z)
Supplement: Supplementary file 7 — Supplementary Data 5 [file 41467_2024_54865_MOESM7_ESM.xlsx]

## Sheet: DNA parts
Supplementary Data 5. DNA parts used in this study
Name	Sequence	Source (Reference)
HygR cassette	gccgtaccacttcaaaacacccaagcacagcatactaaatttcccctctttcttcctctagggtgtcgttaattacccgtactaaaggtttggaaaagaaaaaagagaccgcctcgtttctttttcttcgtcgaaaaaggcaataaaaatttttatcacgtttctttttcttgaaaatttttttttttgatttttttctctttcgatgacctcccattgatatttaagttaataaacggtcttcaatttctcaagtttcagtttcatttttcttgttctattacaactttttttacttcttgctcattagaaagaaagcatagcaatctaatctaagttttaattacaaaatgaagaagccagagttgactgctacttccgttgagaagttcttgatcg…	Ito, Y.; Terai, G.; Ishigami, M.; Hashiba, N.; Nakamura, Y.; Bamba, T.; Kumokita, R.; Hasunuma, T.; Asai, K.; Ishii, J.; Kondo, A., Exchange of endogenous and heterogeneous yeast terminators in Pichia pastoris to tune mRNA stability and gene expression. Nucleic Acids Res 48, 13000-13012 (2020).
G418R cassette	tacagagctttatatcaccttactgaacgctagagtagacccaattcccggctcacaccacccttacatgcagagctaaccaataaggtaattaattaacactatatagctcgtggtgaacactggcccggagtagtcatacgtgtaggtttttggcgtgatgaaaatcaggtggcgcacgacttttcgtaaagttcgggagggagtgctgcaaacggtatataaggaccagtttttctcgcacattatcaattgctctttagtacaaagataatatagaaaccatatgattgaacaagatggattgcacgcaggttctccggccgcttgggtggagaggctattcggctatgactgggcacaacagacaatcggctgctctgatgccgccgtgttccg…	Ito, Y.; Watanabe, T.; Aikawa, S.; Nishi, T.; Nishiyama, T.; Nakamura, Y.; Hasunuma, T.; Okubo, Y.; Ishii, J.; Kondo, A., Deletion of DNA ligase IV homolog confers higher gene targeting efficiency on homologous recombination in Komagataella phaffii. FEMS Yeast Res 18, foy074 (2018).
BsdR cassette	gccgtaccacttcaaaacacccaagcacagcatactaaatttcccctctttcttcctctagggtgtcgttaattacccgtactaaaggtttggaaaagaaaaaagagaccgcctcgtttctttttcttcgtcgaaaaaggcaataaaaatttttatcacgtttctttttcttgaaaatttttttttttgatttttttctctttcgatgacctcccattgatatttaagttaataaacggtcttcaatttctcaagtttcagtttcatttttcttgttctattacaactttttttacttcttgctcattagaaagaaagcatagcaatctaatctaagttttaattacaaaatgaagactttcaacatctcccagcaggacttggagttggttgaagttg…	This study
ZeoR cassette	gccgtaccacttcaaaacacccaagcacagcatactaaattttccctctttcttcctctagggtgtcgttaattacccgtactaaaggtttggaaaagaaaaaagagaccgcctcgtttctttttcttcgtcgaaaaaggcaataaaaatttttatcacgtttctttttcttgaaatttttttttttagtttttttctctttcagtgacctccattgatatttaagttaataaacggtcttcaatttctcaagtttcagtttcatttttcttgttctattacaactttttttacttcttgttcattagaaagaaagcatagcaatctaatctaaggggcggtgttgacaattaatcatcggcatagtatatcggcatagtataatacgacaaggtgagg…	This study
synT36177	actgtacgacaggatgtcggttcgaaatgttgtaaacgtaccaaactttgatcatttatatttttttctgaatgtcgtaagcagtttgaaattttagtgtcttcgattataccaccatattcgaactattttgatGGCGCGCCatcttcaattgcagagaattctgcactcaactatactgtgcaatcggccctgttagattgagtatgtaatatatcagacagattaccaggcgagcgattaatggaagtgttttcagactgcagaattcccatgctaacagagcagtgagagtatgaagatggattttaatatcttcatgaaggcacaaatatgttcctctctttcgttttgcgttaccgtaaatgtcaaaaattctagagattcaaaagaattggc…	This study
synTKpULA1	gggattatagatgtctttgtttgatagagctttgtcttcgaaatttttgggtgttatccaatatattagtcaagtagccttcagaaatttcacgatccttcaataactctaaccgctcctgattccatcccgataatagctcgattaattgtgaattaaaacctttcatttctttcagtatatcttccaactcttgttccgacaaatggccgtcagtgtaatattgttcggattgtaagcgtctttcaatgttctgcacaatactatcactttcctcggtcaattgtttggccctttctgggctaacctctacgaatggtatgtcggtggctaatttgtccgtgctgtcagaaaatgagtctttaccgtaggatttacttatacccaactGGCGCGCCt…	This study
KpARG4	catggttgtgcgacagattcactgtgaaagactgttcattatacccacgtttcactgggagatgtaagccttaggtgttttaccctgattagataatacaataaccaacagaaatacgagaatctaaactaatttcgatgattcatttttctttttaccgcgctgcctcttttggcaattctttcacctatattctaccttctctttccttttgttctaaacttattaccagctatctatgtcgaatcaagaagaaggacttaaactgtggggtggcaggtttactggggctactgaccccttgatggatttgtataacgcttccttaccttacgacaagaaaatgtacaaggtggatttagaaggaacaaaagtttacactgagggcctggagaaaat…	This study
luxTA2-4F	atgccagccgatgctttggatgatttcgatttggatatgttgcctgctgatgcattggacgattttgacttagacatgttaccagcagacgcattggatgacttcgaccttgatatgctaccaggtccaccaaaaaagaagagaaaggttgaaaacatcaacgctgatgacacctacagaatcatcaacaagattaaggcttgcaggtctaacaacgatattaaccagtgtttgtccgacatgaccaagatggttcattgcgaatattacttgttggccatcatctacccacactctatggttaagtccgacatttccattttggacaactacccaaaaaaatggcgtcagtattacgatgatgccaacttgattaagtacgacccaatcgttgattac…	Tominaga, M.; Nozaki, K.; Umeno, D.; Ishii, J.; Kondo, A., Robust and flexible platform for directed evolution of yeast genetic switches. Nat Commun 12, 1846 (2021).
phlTAE41G	atggctagaactccatccagatcatctattggttctttgagatcaccacatactcataaggctattttgacctccaccatcgaaatcttgaaagaatgtggttactccggtttgtccattggatctgttgctagacgtgctggtgcttctaaacctactatctacagatggtggactaacaaggctgctttgattgctgaagtttacgaaaacgaatccgaacaggttagaaagtttccagatttgggttcctttaaggccgatttggatttcttgttgagaaacttgtggaaggtttggagagaaactatttgtggtgaagccttcagatgcgttattgcagaagctcaattagatccagctactttgactcaattgaaggaccaattcatggaaaga…	This study
rphlTA2-1E	atggctagaacttcacccagatcatctattggttctctgagatcaccacatactcataaggctattttgacctccaccatcgaaatcttgaaagaatgtggttactccggtttgtccattgaatctgttgctagacgtgctggtgcttctaaacctactatctacagatggtggactaacaaggctgctttgattgctgaagtttacgaaaacgaatccgaacaggttagaaagtttccagatttgggttcctttacggccgatttggatttcttgttgagaaacttgtggaaggtttggagagaaactatttgtggtgaagccctcagatgcgttattgcagaagctcgattagatccagctactttgactcaattgaaggaccaattcatggaaaga…	Tominaga, M.; Nozaki, K.; Umeno, D.; Ishii, J.; Kondo, A., Robust and flexible platform for directed evolution of yeast genetic switches. Nat Commun 12, 1846 (2021).
rtetTAK8N	atgtctagactggacaagagcaatgtcataaacggcgctctggaattactcaatggagtcggtatcgaaggcctgacgacaaggaaactcgctcaaaagctgggagttgagcagcctaccctgtactggcacgtgaagaacaagcgggccctgctcgatgccctgccaatcgagatgctggacaggcatcatacccacttctgccccctggaaggcgagtcatggcaagactttctgcggaacaacgccaagtcattccgctgtgctctcctctcacatcgcgacggggctaaagtgcatctcggcacccgcccaacagagaaacagtacgaaaccctggaaaatcagctcgcgttcctgtgtcagcaaggcttctccctggagaacgcactatacgct…	Tominaga, M.; Nozaki, K.; Umeno, D.; Ishii, J.; Kondo, A., Robust and flexible platform for directed evolution of yeast genetic switches. Nat Commun 12, 1846 (2021).
EGFP	atggtttctaagggtgaagagttgttcactggtgttgttccaatcttggttgagttggacggtgacgttaacggacacaagttctctgtttctggtgaaggtgagggtgacgctacttacggaaagttgactttgaagttcatctgtactactggtaagttgccagttccatggccaactttggttactactttgacttacggtgttcagtgtttctccagatacccagaccacatgaagcagcacgatttcttcaagtctgctatgccagagggttacgttcaagagagaactatcttcttcaaggacgacggtaactacaagactagagctgaggttaagttcgagggtgacacattggttaacagaatcgagttgaagggtatcgacttcaaagag…	Ito, Y.; Watanabe, T.; Aikawa, S.; Nishi, T.; Nishiyama, T.; Nakamura, Y.; Hasunuma, T.; Okubo, Y.; Ishii, J.; Kondo, A., Deletion of DNA ligase IV homolog confers higher gene targeting efficiency on homologous recombination in Komagataella phaffii. FEMS Yeast Res 18, foy074 (2018).
KpAOX1 promoter (PKpAOX1) (mutation: T-937A)	catgttggtattgtgaaatagacgcagatcgggaacactgaaaaataacagttattattcgagaactaacatccaaagacgaaaggttgaatgaaacctttttgccatccgacatccacaggtccattctcacacataagtgccaaacgcaacaggaggggatacactagcagcagaccgttgcaaacgcaggacctccactcctcttctcctcaacacccacttttgccatcgaaaaaccagcccagttattgggcttgattggagctcgctcattccaattccttctattaggctactaacaccatgactttattagcctgtctatcctggcccccctggcgaggttcatgtttgtttatttccgaatgcaacaagctccgcattacacccgaacat…	n/a
KpGAPDH promoter (PKpGAPDH)	ttttttgtagaaatgtcttggtgtcctcgtccaatcaggtagccatctctgaaatatctggctccgttgcaactccgaacgacctgctggcaacgtaaaattctccggggtaaaacttaaatgtggagtaatggaaccagaaacgtctcttcccttctctctccttccaccgcccgttaccgtccctaggaaattttactctgctggagagcttcttctacggcccccttgcagcaatgctcttcccagcattacgttgcgggtaaaacggaggtcgtgtacccgacctagcagcccagggatggaaaagtcccggccgtcgctggcaataatagcgggcggacgcatgtcatgagattattggaaaccaccagaatcgaatataaaaggcgaacacct…	n/a
KpYPT1 promoter (PKpYPT1)	gagtcacaatctgcttccacagacgagtacaaggacaggcaaaaggaattggaagaagttgctaacccaataatgagcaagttctatggagctgctggtggagctcctggtggagctcctggtggcttccctggaggtttccctggcggagctggcgcagctggcggtgccccaggtggtgctgccccaggcggagacagcggaccaaccgtggaagaagtcgattaagcaattcaacggataaattctggttaatatatataacgtgaataggaaattaaggaaattttggatctaataatgtgctgtatgccgacatcgggcatcgtagattgtatagtatcgctgacactataataagccagccaaaacccctaaaccagttgccctccactaatt…	n/a
KpICY2 terminator (TKpICY2)	tcaaggagttcattattcaagtctataacccttcaaagttgaaagttcacgcagtaaacaccaacaacaaacgcagatcaaaactaaattgctctctctcattccaaaacacattaatcagctctttgcaagactacacagacaatctctatggatgctttattagcgggaacttggagattcccggcaagtatctattacaagttcataaaaacattatatctaacgaagaatgtttggtcgaaattggatctagttcgtcatttgagttatgggaacatcattaaacaaacttcttatctaccatctctgggtatttttcaataacatagtccaagtccttatcacctctaccacttagattgaccaaaatggtttgatcctttggtagagtcctgg…	Ito, Y.; Terai, G.; Ishigami, M.; Hashiba, N.; Nakamura, Y.; Bamba, T.; Kumokita, R.; Hasunuma, T.; Asai, K.; Ishii, J.; Kondo, A., Exchange of endogenous and heterogeneous yeast terminators in Pichia pastoris to tune mRNA stability and gene expression. Nucleic Acids Res 48, 13000-13012 (2020).
ScPGK1 promoter (PScPGK1)	aaagatgccgatttgggcgcgaatcctttattttggcttcaccctcatactattatcagggccagaaaaaggaagtgtttccctccttcttgaattgatgttaccctcataaagcacgtggcctcttatcgagaaagaaattaccgtcgctcgtgatttgtttgcaaaaagaacaaaactgaaaaaacccagacacgctcgacttcctgtcttcctattgattgcagcttccaatttcgtcacacaacaaggtcctagcgacggctcacaggttttgtaacaagcaatcgaaggttctggaatggcgggaaagggtttagtaccacatgctatgatgcccactgtgatctccagagcaaagttcgttcgatcgtactgttactctctctctttcaaaca…	n/a
ScPGK1 terminator (TScPGK1)	gaaataaattgaattgaattgaaatcgatagatcaatttttttcttttctctttccccatcctttacgctaaaataatagtttattttattttttgaatattttttatttatatacgtatatatagactattatttatcttttaatgattattaagatttttattaaaaaaaaattcgctcctcttttaatgcctttatgcagtttttttttcccattcgatatttctatgttcgggttcagcgtattttaagtttaataactcgaaaattctgcgttcgttaaagct	n/a
ScICY2 terminator (TScICY2)	cgcattttaccacatctctacttgttctcacgaccccttgcatcgcatatcctacacattttaaatcggcattccttccaagcatattcttaattcctaattttacatagtttttttttttttttagagaaaataacaacaatatacatagaacttacttactcaattctactatatcttttttttttgttactattagtcatgtttgcatgactccattacattttcgtttttttgctagccaattctggtcgtcggaaaaacttttcattgaatctttcaaagcgtgtagcagttgcatttttttaaaaatgaatatgtatgcaaaatatatatatgtatatatatgcctaatatacataataatagaaaaaaaaaacctcatacgaaataggcgct…	Ito, Y.; Terai, G.; Ishigami, M.; Hashiba, N.; Nakamura, Y.; Bamba, T.; Kumokita, R.; Hasunuma, T.; Asai, K.; Ishii, J.; Kondo, A., Exchange of endogenous and heterogeneous yeast terminators in Pichia pastoris to tune mRNA stability and gene expression. Nucleic Acids Res 48, 13000-13012 (2020).
KpGAPDH terminator (TKpGAPDH)	atcgatttgtatgtgaaatagctgaaattcgaaaatttcattatggctgtatctactttagcgtattaggcatttgagcattggcttgaacaatgcgggctgtagtgtgtcaccaaagaaaccattcgggttcggatctggaagtcctcatcacgtgatgccgatctcgtgtattttattttcagataacacctgaagacttttgggtcggaggactggctctttccgatcaaattggaatggaaaattgctcctctaagaaagggtgccaacactctttgtaacacaggacaccgtttattgctaactcgattgcattctttcctttcccacaccgggatctggtcttggtgaacaatctctcctgtccttatctaaatatatcatcgcactgtaacc…	Ito, Y.; Terai, G.; Ishigami, M.; Hashiba, N.; Nakamura, Y.; Bamba, T.; Kumokita, R.; Hasunuma, T.; Asai, K.; Ishii, J.; Kondo, A., Exchange of endogenous and heterogeneous yeast terminators in Pichia pastoris to tune mRNA stability and gene expression. Nucleic Acids Res 48, 13000-13012 (2020).
phlO	atgatacgaaacgtaccgtatcgttaaggt	Abbas, A.; Morrissey, J. P.; Marquez, P. C.; Sheehan, M. M.; Delany, I. R.; O'Gara, F., Characterization of interactions between the transcriptional repressor PhlF and its binding site at the phlA promoter in Pseudomonas fluorescens F113. J Bacteriol 184, 3008-16 (2002).
tetO2	tccctatcagtgatagaga	- Hillen, W.; Gatz, C.; Altschmied, L.; Schollmeier, K.; Meier, I., Control of expression of the Tn10-encoded tetracycline resistance genes. Equilibrium and kinetic investigation of the regulatory reactions. J Mol Biol 169, 707-21 (1983). - Wray, L. V., Jr.; Reznikoff, W. S., Identification of repressor binding sites controlling expression of tetracycline resistance encoded by Tn10. J Bacteriol 1…
luxO	acctgtaggatcgtacaggt	Devine, J. H.; Shadel, G. S.; Baldwin, T. O., Identification of the operator of the lux regulon from the Vibrio fischeri strain ATCC7744. Proc Natl Acad Sci U S A 86, 5688-92 (1989).
luxOVF1725	acctgtaaaatctatcagtt	Antunes, L. C.; Ferreira, R. B.; Lostroh, C. P.; Greenberg, E. P., A mutational analysis defines Vibrio fischeri LuxR binding sites. J Bacteriol 190, 4392-7 (2008).
luxOVF1161	aactgtaaaatcggacaggt	Antunes, L. C.; Ferreira, R. B.; Lostroh, C. P.; Greenberg, E. P., A mutational analysis defines Vibrio fischeri LuxR binding sites. J Bacteriol 190, 4392-7 (2008).
luxOVF1058	acctgtaataaacgacagga	Antunes, L. C.; Ferreira, R. B.; Lostroh, C. P.; Greenberg, E. P., A mutational analysis defines Vibrio fischeri LuxR binding sites. J Bacteriol 190, 4392-7 (2008).
Randomized vector sequence upstream of iSynP, KpPhl1.1 (pMT2182)	aacgccagcaacgcggcctttttacggttcctggccttttgctggccttttgctcacatgttctttcctgcgttatcccctgattctgtggataaccgtattaccgcctttgagtgagctgataccgctcgccgcagccgaacgaccgagcgcagcgagtcagtgagcgaggaagcggaagagcgcccaatacgcaaaccgcctctccccgcgcgttggccgattcattaatgcagctggcacgacaggtttcccgactggaaagcgggcagtgagcgcaacgcaattaatgtgagttagctcactcattaggcaccccaggctttacactttatgcttccggctcgtatgttgtgtggaattgtgagcggataacaatttcacacaggaaacagctaN…	This study
MFα(2×Adv)-LE-ALX-0171-3A-FLAG-His	atgagatttccttcaatttttactgcagttttattcgcagcatcctccgcattagctgctccagtcaacactacaacagaagatgaaacggcacaaattccggctgaagctgtcatcggttactcagatttagaaggggatttcgatgctgctgttttgccattttccaacagcacaaataacgggttattgtttataaatactactattgccagcattgctgctaaagaagaaggggtatctttggataaaagactcgaggaagtccagttggttgaatccggtggtggtttggttcaagctggtggttctttgtctatctcctgtgctgcttccggtggttctctttccaactacgttcttggttggttcagacaggctccaggtaaagagagagaa…	Tominaga, M.; Nakamura, Y.; Sasaki, D.; Ogura, K.; Suematsu, K.; Ito, Y.; Kondo, A.; Ishii, J., Simple workflow for high-titer microbial production of small antibodies. Preprint at https://www.researchsquare.com/article/rs-4362641/latest, (2024).
MFα(2×Adv)-LE-ALX-0081-3A-FLAG-His	atgagatttccttcaatttttactgcagttttattcgcagcatcctccgcattagctgctccagtcaacactacaacagaagatgaaacggcacaaattccggctgaagctgtcatcggttactcagatttagaaggggatttcgatgctgctgttttgccattttccaacagcacaaataacgggttattgtttataaatactactattgccagcattgctgctaaagaagaaggggtatctttggataaaagactcgaggaagtccagttggttgaatccggtggtggtttggttcaaccaggtggttctttgagattgtcctgtgctgcttccggtagaaccttctcttacaatccaatgggttggttcagacaggctccaggtaagggtagagaa…	Tominaga, M.; Nakamura, Y.; Sasaki, D.; Ogura, K.; Suematsu, K.; Ito, Y.; Kondo, A.; Ishii, J., Simple workflow for high-titer microbial production of small antibodies. Preprint at https://www.researchsquare.com/article/rs-4362641/latest, (2024).
MFα(2×Adv)-SARS CoV-2 RBD omicron	atgagatttccttcaatttttactgcagttttattcgcagcatcctccgcattagctgctccagtcaacactacaacagaagatgaaacggcacaaattccggctgaagctgtcatcggttactcagatttagaaggggatttcgatgctgctgttttgccattttccaacagcacaaataacgggttattgtttataaatactactattgccagcattgctgctaaagaagaaggggtatctttggataaaagaatcaccaacttgtgcccattcgacgaggttttcaacgctactagattcgcttccgtttacgcctggaacagaaagagaatctccaactgcgttgctgactactccgtcttgtataacctggctccattcttcaccttcaagtgc…	This study
n/a, not applicable
