# Supplementary material for: Designing strong inducible synthetic promoters in yeasts
Source: Nat Commun. 2024 Dec 19;15:10653. doi: 10.1038/s41467-024-54865-z (PMC11659477; doi:10.1038/s41467-024-54865-z)
Supplement: Supplementary file 8 — Supplementary Data 6 [file 41467_2024_54865_MOESM8_ESM.xlsx]

## Sheet: iSynPs
Supplementary Data 6. Inducible synthetic promoters used in this study
Name	Operator	Inducer	Core promoter	Host yeast	Sequence*	Related plasmid	Source
KpPhl1.1	1 × phlO	2,4-diacetylphloroglucinol	KpAOX1 (–1 to –197)	Komagataella phaffii	GGATCCtatgtatgatacgaaacgtaccgtatcgttaaggtagcgtcaaaatttaactgttctaacccctacttgacagcaatatataaacagaaggaagctgccctgtcttaaacctttttttttatcatcattattagcttactttcataattgcgactggttccaattgacaagcttttgattttaacgacttttaacgacaacttgagaagatcaaaaaacaactaattattcgaaacgACTAGT	pKN108, pMT856, pMT949, pMT950, pMT951, pMT1434, pMT1521, pMT2076, pMT2077, pMT2092. pMT2093, pMT2094, pMT2095, pMT2096	This study
KpPhl1.2	1 × phlO	2,4-diacetylphloroglucinol	KpAOX1 (–1 to –187)	Komagataella phaffii	GGATCCtatgtatgatacgaaacgtaccgtatcgttaaggtagcgtctgttctaacccctacttgacagcaatatataaacagaaggaagctgccctgtcttaaacctttttttttatcatcattattagcttactttcataattgcgactggttccaattgacaagcttttgattttaacgacttttaacgacaacttgagaagatcaaaaaacaactaattattcgaaacgACTAGT	pMT958	This study
KpPhl1.3	1 × phlO	2,4-diacetylphloroglucinol	KpAOX1 (–1 to –177)	Komagataella phaffii	GGATCCtatgtatgatacgaaacgtaccgtatcgttaaggtagcgtccctacttgacagcaatatataaacagaaggaagctgccctgtcttaaacctttttttttatcatcattattagcttactttcataattgcgactggttccaattgacaagcttttgattttaacgacttttaacgacaacttgagaagatcaaaaaacaactaattattcgaaacgACTAGT	pMT959	This study
KpPhl1.4	1 × phlO	2,4-diacetylphloroglucinol	KpAOX1 (–1 to –207)	Komagataella phaffii	GGATCCtatgtatgatacgaaacgtaccgtatcgttaaggtagcgtcgttcatgatcaaaatttaactgttctaacccctacttgacagcaatatataaacagaaggaagctgccctgtcttaaacctttttttttatcatcattattagcttactttcataattgcgactggttccaattgacaagcttttgattttaacgacttttaacgacaacttgagaagatcaaaaaacaactaattattcgaaacgACTAGT	pMT960	This study
KpPhl1.5	1 × phlO	2,4-diacetylphloroglucinol	KpAOX1 (–1 to –237)	Komagataella phaffii	GGATCCtatgtatgatacgaaacgtaccgtatcgttaaggtagcgtattctggtgggaatactgctgatagcctaacgttcatgatcaaaatttaactgttctaacccctacttgacagcaatatataaacagaaggaagctgccctgtcttaaacctttttttttatcatcattattagcttactttcataattgcgactggttccaattgacaagcttttgattttaacgacttttaacgacaacttgagaagatcaaaaaacaactaattattcgaaacgACTAGT	pMT961	This study
KpPhl1.6	1 × phlO	2,4-diacetylphloroglucinol	KpAOX1 (–1 to –167)	Komagataella phaffii	GGATCCtatgtatgatacgaaacgtaccgtatcgttaaggtagcgtcagcaatatataaacagaaggaagctgccctgtcttaaacctttttttttatcatcattattagcttactttcataattgcgactggttccaattgacaagcttttgattttaacgacttttaacgacaacttgagaagatcaaaaaacaactaattattcgaaacgACTAGT	pMT1328	This study
KpPhl1.7	1 × phlO	2,4-diacetylphloroglucinol	KpDAS1 (–1 to –262)	Komagataella phaffii	GGATCCatgatacgaaacgtaccgtatcgttaaggtaacaagttcaaatacctatctttggcaggacttttcctcctgccttttttagcctcaggtctcggttagcctctaggcaaattctggtcttcatacctatatcaacttttcatcagatagcctttgggttcaaaaaagaactaaagcaggatgcctgatatataaatcccagatgatctgcttttgaaactattttcagtatcttgattcgtttacttacaaacaactattgttgattttatctggagaataatcgaacaaaACTAGT	pMT1341	This study
KpPhl1.8	1 × phlO	2,4-diacetylphloroglucinol	KpDAS1 (–1 to –232)	Komagataella phaffii	GGATCCatgatacgaaacgtaccgtatcgttaaggtcttttcctcctgccttttttagcctcaggtctcggttagcctctaggcaaattctggtcttcatacctatatcaacttttcatcagatagcctttgggttcaaaaaagaactaaagcaggatgcctgatatataaatcccagatgatctgcttttgaaactattttcagtatcttgattcgtttacttacaaacaactattgttgattttatctggagaataatcgaacaaaACTAGT	pMT1342	This study
KpPhl1.9	1 × phlO	2,4-diacetylphloroglucinol	KpDAS1 (–1 to –202)	Komagataella phaffii	GGATCCatgatacgaaacgtaccgtatcgttaaggtctcggttagcctctaggcaaattctggtcttcatacctatatcaacttttcatcagatagcctttgggttcaaaaaagaactaaagcaggatgcctgatatataaatcccagatgatctgcttttgaaactattttcagtatcttgattcgtttacttacaaacaactattgttgattttatctggagaataatcgaacaaaACTAGT	pMT1343	This study
KpPhl1.10	1 × phlO	2,4-diacetylphloroglucinol	KpDAS1 (–1 to –172)	Komagataella phaffii	GGATCCatgatacgaaacgtaccgtatcgttaaggttcatacctatatcaacttttcatcagatagcctttgggttcaaaaaagaactaaagcaggatgcctgatatataaatcccagatgatctgcttttgaaactattttcagtatcttgattcgtttacttacaaacaactattgttgattttatctggagaataatcgaacaaaACTAGT	pMT1344	This study
KpPhl1.11	1 × phlO	2,4-diacetylphloroglucinol	KpDAS1 (–1 to –142)	Komagataella phaffii	GGATCCatgatacgaaacgtaccgtatcgttaaggtcctttgggttcaaaaaagaactaaagcaggatgcctgatatataaatcccagatgatctgcttttgaaactattttcagtatcttgattcgtttacttacaaacaactattgttgattttatctggagaataatcgaacaaaACTAGT	pMT1345	This study
KpPhl1.12	1 × phlO	2,4-diacetylphloroglucinol	KpDAS1 (–1 to –132)	Komagataella phaffii	GGATCCatgatacgaaacgtaccgtatcgttaaggtcaaaaaagaactaaagcaggatgcctgatatataaatcccagatgatctgcttttgaaactattttcagtatcttgattcgtttacttacaaacaactattgttgattttatctggagaataatcgaacaaaACTAGT	pMT1346	This study
KpPhl1.13	1 × phlO	2,4-diacetylphloroglucinol	KpDAS1 (–1 to –122)	Komagataella phaffii	GGATCCatgatacgaaacgtaccgtatcgttaaggtctaaagcaggatgcctgatatataaatcccagatgatctgcttttgaaactattttcagtatcttgattcgtttacttacaaacaactattgttgattttatctggagaataatcgaacaaaACTAGT	pMT1347	This study
KpPhl1.14	1 × phlO	2,4-diacetylphloroglucinol	KpDAS1 (–1 to –112)	Komagataella phaffii	GGATCCatgatacgaaacgtaccgtatcgttaaggtatgcctgatatataaatcccagatgatctgcttttgaaactattttcagtatcttgattcgtttacttacaaacaactattgttgattttatctggagaataatcgaacaaaACTAGT	pMT1348	This study
KpPhl1.15	1 × phlO	2,4-diacetylphloroglucinol	KpDAS1 (–1 to –107)	Komagataella phaffii	GGATCCatgatacgaaacgtaccgtatcgttaaggttgatatataaatcccagatgatctgcttttgaaactattttcagtatcttgattcgtttacttacaaacaactattgttgattttatctggagaataatcgaacaaaACTAGT	pMT1349	This study
KpPhl1.16	1 × phlO	2,4-diacetylphloroglucinol	KpDAS1 (–1 to –187[Δ–158 to –172])	Komagataella phaffii	GGATCCatgatacgaaacgtaccgtatcgttaaggtggcaaattctggtctcttttcatcagatagcctttgggttcaaaaaagaactaaagcaggatgcctgatatataaatcccagatgatctgcttttgaaactattttcagtatcttgattcgtttacttacaaacaactattgttgattttatctggagaataatcgaacaaaACTAGT	pMT1449	This study
KpPhl1.17	1 × phlO	2,4-diacetylphloroglucinol	KpAOX1 (–91 to –197)	Komagataella phaffii	GGATCCtatgtatgatacgaaacgtaccgtatcgttaaggtagcgtcaaaatttaactgttctaacccctacttgacagcaatatataaacagaaggaagctgccctgtcttaaacctttttttttatcatcattattagcttactttcataaACTAGT	pMT1473	This study
KpPhl1.18	1 × phlO	2,4-diacetylphloroglucinol	KpAOX1 (–115 to –197)	Komagataella phaffii	GGATCCtatgtatgatacgaaacgtaccgtatcgttaaggtagcgtcaaaatttaactgttctaacccctacttgacagcaatatataaacagaaggaagctgccctgtcttaaacctttttttttatcACTAGT	pMT1474	This study
KpPhl1.19	1 × phlO	2,4-diacetylphloroglucinol	KpAOX1 (–115 to –167)	Komagataella phaffii	GGATCCtatgtatgatacgaaacgtaccgtatcgttaaggtagcgtcagcaatatataaacagaaggaagctgccctgtcttaaacctttttttttatcACTAGT	pMT1475	This study
KpPhl1.20	1 × phlO	2,4-diacetylphloroglucinol	KpDAS1 (–31 to –107)	Komagataella phaffii	GGATCCatgatacgaaacgtaccgtatcgttaaggttgatatataaatcccagatgatctgcttttgaaactattttcagtatcttgattcgtttacttacaaacaactattgACTAGT	pMT1481	This study
KpPhl1.21	1 × phlO	2,4-diacetylphloroglucinol	KpDAS1 (–51 to –107)	Komagataella phaffii	GGATCCatgatacgaaacgtaccgtatcgttaaggttgatatataaatcccagatgatctgcttttgaaactattttcagtatcttgattcgtACTAGT	pMT1482	This study
KpPhl1.22	1 × phlO	2,4-diacetylphloroglucinol	DAS1 (–61 to –107)	Komagataella phaffii	GGATCCatgatacgaaacgtaccgtatcgttaaggttgatatataaatcccagatgatctgcttttgaaactattttcagtatACTAGT	pMT1483	This study
KpPhl1.23	1 × phlO	2,4-diacetylphloroglucinol	KpAOX1 (–76 to –197)	Komagataella phaffii	GGATCCtatgtatgatacgaaacgtaccgtatcgttaaggtagcgtcaaaatttaactgttctaacccctacttgacagcaatatataaacagaaggaagctgccctgtcttaaacctttttttttatcatcattattagcttactttcataattgcgactggttccaACTAGT	pMT1487	This study
KpPhl1.1-TATALib	1 × phlO	2,4-diacetylphloroglucinol	KpAOX1 (–1 to –197)	Komagataella phaffii	GGATCCtatgtatgatacgaaacgtaccgtatcgttaaggtagcgtcaaaatttaactgttctaacccctacttgacagcannnnnnnnncagaaggaagctgccctgtcttaaacctttttttttatcatcattattagcttactttcataattgcgactggttccaattgacaagcttttgattttaacgacttttaacgacaacttgagaagatcaaaaaacaactaattattcgaaacgACTAGT	pMT1550	This study
KpPhl2.1	2 × phlO	2,4-diacetylphloroglucinol	KpAOX1 (–1 to –167)	Komagataella phaffii	GGATCCatgatacgaaacgtaccgtatcgttaaggtagatgatacgaaacgtaccgtatcgttaaggtggcgttcagcaatatataaacagaaggaagctgccctgtcttaaacctttttttttatcatcattattagcttactttcataattgcgactggttccaattgacaagcttttgattttaacgacttttaacgacaacttgagaagatcaaaaaacaactaattattcgaaacgACTAGT	pMT1350	This study
KpPhl6.0	6 × phlO	2,4-diacetylphloroglucinol	KpAOX1 (–1 to –197)	Komagataella phaffii	GGATCCatgatacgaaacgtaccgtatcgttaaggtgaatgatacgaaacgtaccgtatcgttaaggtcaatgatacgaaacgtaccgtatcgttaaggtcaatgatacgaaacgtaccgtatcgttaaggtgtatgatacgaaacgtaccgtatcgttaaggtagatgatacgaaacgtaccgtatcgttaaggtggcgttgtgatccggatgataatgcgcaaaatttaactgttctaacccctacttgacagcaatatataaacagaaggaagctgccctgtcttaaacctttttttttatcatcattattagcttactttcataattgcgactggttccaattgacaagcttttgattttaacgacttttaacgacaacttgagaagatcaaaaa…	pMT952, pMT1219, pYI2165, pYI2216	This study
KpPhl6.1	6 × phlO	2,4-diacetylphloroglucinol	KpAOX1 (–1 to –167)	Komagataella phaffii	GGATCCatgatacgaaacgtaccgtatcgttaaggtgaatgatacgaaacgtaccgtatcgttaaggtcaatgatacgaaacgtaccgtatcgttaaggtcaatgatacgaaacgtaccgtatcgttaaggtgtatgatacgaaacgtaccgtatcgttaaggtagatgatacgaaacgtaccgtatcgttaaggtggcgttcagcaatatataaacagaaggaagctgccctgtcttaaacctttttttttatcatcattattagcttactttcataattgcgactggttccaattgacaagcttttgattttaacgacttttaacgacaacttgagaagatcaaaaaacaactaattattcgaaacgACTAGT	pMT1351	This study
KpPhl12.1	12 × phlO	2,4-diacetylphloroglucinol	KpAOX1 (–1 to –167)	Komagataella phaffii	GGATCCatgatacgaaacgtaccgtatcgttaaggtgaatgatacgaaacgtaccgtatcgttaaggtcaatgatacgaaacgtaccgtatcgttaaggtcaatgatacgaaacgtaccgtatcgttaaggtgtatgatacgaaacgtaccgtatcgttaaggtagatgatacgaaacgtaccgtatcgttaaggtggcgttgtgatccggagatccatgatacgaaacgtaccgtatcgttaaggtgaatgatacgaaacgtaccgtatcgttaaggtcaatgatacgaaacgtaccgtatcgttaaggtcaatgatacgaaacgtaccgtatcgttaaggtgtatgatacgaaacgtaccgtatcgttaaggtagatgatacgaaacgtaccgtatc…	pMT1980	This study
KpPhl18.1	18 × phlO	2,4-diacetylphloroglucinol	KpAOX1 (–1 to –167)	Komagataella phaffii	GGATCCatgatacgaaacgtaccgtatcgttaaggtgaatgatacgaaacgtaccgtatcgttaaggtcaatgatacgaaacgtaccgtatcgttaaggtcaatgatacgaaacgtaccgtatcgttaaggtgtatgatacgaaacgtaccgtatcgttaaggtagatgatacgaaacgtaccgtatcgttaaggtggcgttgtgatccggagatccatgatacgaaacgtaccgtatcgttaaggtgaatgatacgaaacgtaccgtatcgttaaggtcaatgatacgaaacgtaccgtatcgttaaggtcaatgatacgaaacgtaccgtatcgttaaggtgtatgatacgaaacgtaccgtatcgttaaggtagatgatacgaaacgtaccgtatc…	pMT1981	This study
KpTc1.1	1 × tetO2	Doxycycline	KpAOX1 (–1 to –166)	Komagataella phaffii	GGATCCcgactcactatagggcgaattgggtaccgggccccccctcgagtttactccctatcagtgatagagaacgtatgtggatgataatgctatcgatagcaatatataaacagaaggaagctgccctgtcttaaacctttttttttatcatcattattagcttactttcataattgcgactggttccaattgacaagcttttgattttaacgacttttaacgacaacttgagaagatcaaaaaacaactaattattcgaaacgACTAGT	pMT2086	This study
KpTc3.1	3 × tetO2	Doxycycline	KpAOX1 (–1 to –166)	Komagataella phaffii	GGATCCcgactcactatagggcgaattgggtaccgggccccccctcgagtttactccctatcagtgatagagaacgtatgtcgagtttatccctatcagtgatagagaacgtatgtcgagtttactccctatcagtgatagagaacgtatgtggatgataatgctatcgatagcaatatataaacagaaggaagctgccctgtcttaaacctttttttttatcatcattattagcttactttcataattgcgactggttccaattgacaagcttttgattttaacgacttttaacgacaacttgagaagatcaaaaaacaactaattattcgaaacgACTAGT	pMT2080	This study
KpTc5.1	5 × tetO2	Doxycycline	KpAOX1 (–1 to –166)	Komagataella phaffii	GGATCCcgactcactatagggcgaattgggtaccgggccccccctcgagtttactccctatcagtgatagagaacgtatgtcgagtttactccctatcagtgatagagaacgtatgtcgagtttactccctatcagtgatagagaacgtatgtcgagtttatccctatcagtgatagagaacgtatgtcgagtttactccctatcagtgatagagaacgtatgtggatgataatgctatcgatagcaatatataaacagaaggaagctgccctgtcttaaacctttttttttatcatcattattagcttactttcataattgcgactggttccaattgacaagcttttgattttaacgacttttaacgacaacttgagaagatcaaaaaacaactaatt…	pMT2081	This study
KpTc7.1	7 × tetO2	Doxycycline	KpAOX1 (–1 to –166)	Komagataella phaffii	GGATCCcgactcactatagggcgaattgggtaccgggccccccctcgagtttactccctatcagtgatagagaacgtatgtcgagtttactccctatcagtgatagagaacgatgtcgagtttactccctatcagtgatagagaacgtatgtcgagtttactccctatcagtgatagagaacgtatgtcgagtttactccctatcagtgatagagaacgtatgtcgagtttatccctatcagtgatagagaacgtatgtcgagtttactccctatcagtgatagagaacgtatgtggatgataatgctatcgatagcaatatataaacagaaggaagctgccctgtcttaaacctttttttttatcatcattattagcttactttcataattgcgactg…	pMT1419, pMT1461	This study
KpTc14.1	14 × tetO2	Doxycycline	KpAOX1 (–1 to –166)	Komagataella phaffii	GGATCCcgactcactatagggcgaattgggtaccgggccccccctcgagtttactccctatcagtgatagagaacgtatgtcgagtttactccctatcagtgatagagaacgatgtcgagtttactccctatcagtgatagagaacgtatgtcgagtttactccctatcagtgatagagaacgtatgtcgagtttactccctatcagtgatagagaacgatgtcgagtttactccctatcagtgatagagaacgtatgtcgagtttactccctatcagtgatagagaacgtatgtggatgataatgcgattagttttttagcccccctcgagtttactccctatcagtgatagagaacgtatgtcgagtttactccctatcagtgatagagaacgatgt…	pMT2013	This study
KpHsl5.0	5 × luxO	N-(ketocaproyl)-D,L-homoserine lactone	KpAOX1 (–1 to –197)	Komagataella phaffii	GTCGACagcgtgttttttattccttaagttacgcaaggtcgaacataagtacctgtaggatcgtacaggtttacgcaaggtcgaacataagtacctgtaggatcgtacaggtcgctattacgccagcGGATCCacctgtaggatcgtacaggtgaacctgtaggatcgtacaggtcaacctgtaggatcgtacaggtacgtatgtgatccggatgataatgcgattagttttttagccttatttctggatgcatcaaaatttaactgttctaacccctacttgacagcaatatataaacagaaggaagctgccctgtcttaaacctttttttttatcatcattattagcttactttcataattgcgactggttccaattgacaagcttttgattttaac…	pMT1014	This study
KpHsl5.1	5 × luxO	N-(ketocaproyl)-D,L-homoserine lactone	KpAOX1 (–1 to –166)	Komagataella phaffii	GTCGACagcgtgttttttattccttaagttacgcaaggtcgaacataagtacctgtaggatcgtacaggtttacgcaaggtcgaacataagtacctgtaggatcgtacaggtcgctattacgccagcggatccacctgtaggatcgtacaggtgaacctgtaggatcgtacaggtcaacctgtaggatcgtacaggtacgtatgtgaagcaatatataaacagaaggaagctgccctgtcttaaacctttttttttatcatcattattagcttactttcataattgcgactggttccaattgacaagcttttgattttaacgacttttaacgacaacttgagaagatcaaaaaacaactaattattcgaaacgACTAGT	pMT1420	This study
KpHsl5.2	2 × luxO + 3 × luxO1725	N-(ketocaproyl)-D,L-homoserine lactone	KpAOX1 (–1 to –166)	Komagataella phaffii	GTCGACagcgtgttttttattccttaagttacgcaaggtcgaacataagtacctgtaggatcgtacaggtttacgcaaggtcgaacataagtacctgtaggatcgtacaggtcgctattacgccagcggatccacctgtaaaatctatcagttgaacctgtaaaatctatcagttcaacctgtaaaatctatcagttacgtatgtgaagcaatatataaacagaaggaagctgccctgtcttaaacctttttttttatcatcattattagcttactttcataattgcgactggttccaattgacaagcttttgattttaacgacttttaacgacaacttgagaagatcaaaaaacaactaattattcgaaacgACTAGT	pMT1856	This study
KpHsl5.3	2 × luxO + 3 × luxO1161	N-(ketocaproyl)-D,L-homoserine lactone	KpAOX1 (–1 to –166)	Komagataella phaffii	GTCGACagcgtgttttttattccttaagttacgcaaggtcgaacataagtacctgtaggatcgtacaggtttacgcaaggtcgaacataagtacctgtaggatcgtacaggtcgctattacgccagcggatccaactgtaaaatcggacaggtgaaactgtaaaatcggacaggtcaaactgtaaaatcggacaggtacgtatgtgaagcaatatataaacagaaggaagctgccctgtcttaaacctttttttttatcatcattattagcttactttcataattgcgactggttccaattgacaagcttttgattttaacgacttttaacgacaacttgagaagatcaaaaaacaactaattattcgaaacgACTAGT	pMT1857	This study
KpHsl5.4	2 × luxO + 3 × luxO1058	N-(ketocaproyl)-D,L-homoserine lactone	KpAOX1 (–1 to –166)	Komagataella phaffii	GTCGACagcgtgttttttattccttaagttacgcaaggtcgaacataagtacctgtaggatcgtacaggtttacgcaaggtcgaacataagtacctgtaggatcgtacaggtcgctattacgccagcggatccacctgtaataaacgacaggagaacctgtaataaacgacaggacaacctgtaataaacgacaggaacgtatgtgaagcaatatataaacagaaggaagctgccctgtcttaaacctttttttttatcatcattattagcttactttcataattgcgactggttccaattgacaagcttttgattttaacgacttttaacgacaacttgagaagatcaaaaaacaactaattattcgaaacgACTAGT	pMT1858	This study
KpHsl10.1	10 × luxO	N-(ketocaproyl)-D,L-homoserine lactone	KpAOX1 (–1 to –166)	Komagataella phaffii	GTCGACagcgtgttttttattccttaagttacgcaaggtcgaacataagtacctgtaggatcgtacaggtttacgcaaggtcgaacataagtacctgtaggatcgtacaggtcgctattacgccagcggatccacctgtaggatcgtacaggtgaacctgtaggatcgtacaggtcaacctgtaggatcgtacaggtacgtatgtgatccggatgataatgttaagttacgcaaggtcgaacataagtacctgtaggatcgtacaggtttacgcaaggtcgaacataagtacctgtaggatcgtacaggtcgctattacgccagcggatccacctgtaggatcgtacaggtgaacctgtaggatcgtacaggtcaacctgtaggatcgtacaggtacgt…	pMT1883	This study
KpHsl10.3	7 × luxO + 3 × luxO1161	N-(ketocaproyl)-D,L-homoserine lactone	KpAOX1 (–1 to –166)	Komagataella phaffii	GTCGACagcgtgttttttattccttaagttacgcaaggtcgaacataagtacctgtaggatcgtacaggtttacgcaaggtcgaacataagtacctgtaggatcgtacaggtcgctattacgccagcggatccacctgtaggatcgtacaggtgaacctgtaggatcgtacaggtcaacctgtaggatcgtacaggtacgtatgtgatccggatgataatgttaagttacgcaaggtcgaacataagtacctgtaggatcgtacaggtttacgcaaggtcgaacataagtacctgtaggatcgtacaggtcgctattacgccagcggatccaactgtaaaatcggacaggtgaaactgtaaaatcggacaggtcaaactgtaaaatcggacaggtacgt…	pMT1876	This study
KpHsl15.3	12 × luxO + 3 × luxO1161	N-(ketocaproyl)-D,L-homoserine lactone	KpAOX1 (–1 to –166)	Komagataella phaffii	GTCGACagcgtgttttttattccttaagttacgcaaggtcgaacataagtacctgtaggatcgtacaggtttacgcaaggtcgaacataagtacctgtaggatcgtacaggtcgctattacgccagcggatccacctgtaggatcgtacaggtgaacctgtaggatcgtacaggtcaacctgtaggatcgtacaggtacgtatgtgatccggatgataatgttaagttacgcaaggtcgaacataagtacctgtaggatcgtacaggtttacgcaaggtcgaacataagtacctgtaggatcgtacaggtcgctattacgccagcggatccacctgtaggatcgtacaggtgaacctgtaggatcgtacaggtcaacctgtaggatcgtacaggtacgt…	pMT1877	This study
pphlO6	6 × phlO	2,4-diacetylphloroglucinol	ScGAL1 (–1 to –228)	Saccharomyces cerevisiae	GGATCCatgatacgaaacgtaccgtatcgttaaggtgaatgatacgaaacgtaccgtatcgttaaggtcaatgatacgaaacgtaccgtatcgttaaggtcaatgatacgaaacgtaccgtatcgttaaggtgtatgatacgaaacgtaccgtatcgttaaggtagatgatacgaaacgtaccgtatcgttaaggtggcgttgtgatccggatgataatgcgattagttttttagccttatttctggggtaattaatcagcgaagcgatgatttttgatctattaacagatatataaatgcaaaaactgcataaccactttaactaatactttcaacattttcggtttgtattacttcttattcaaatgtaataaaagtatcaacaaaaaattgttaat…	pMT916	Tominaga M. et al., Robust and flexible platform for directed evolution of yeast genetic switches. Nature Communications, 12, 1846 (2021)
ScPhl1.1	1 × phlO	2,4-diacetylphloroglucinol	ScGAL1 (–1 to –150)	Saccharomyces cerevisiae	atgatacgaaacgtaccgtatcgttaaggtagatatataaatgcaaaaactgcataaccactttaactaatactttcaacattttcggtttgtattacttcttattcaaatgtaataaaagtatcaacaaaaaattgttaatatacctctatactttaacgtcaaggagaaaaaactataGCTAGCGTCGAC	pMT1804	This study
ScPhl1.4	1 × phlO	2,4-diacetylphloroglucinol	ScGAL1 (–83 to –150)	Saccharomyces cerevisiae	atgatacgaaacgtaccgtatcgttaaggtagatatataaatgcaaaaactgcataaccactttaactaatactttcaacattttcggtttgtattacGCTAGCGTCGAC	pMT1812	This study
ScPhl1.3	1 × phlO	2,4-diacetylphloroglucinol	ScGAL1 (–60 to –150)	Saccharomyces cerevisiae	atgatacgaaacgtaccgtatcgttaaggtagatatataaatgcaaaaactgcataaccactttaactaatactttcaacattttcggtttgtattacttcttattcaaatgtaataaaagGCTAGCGTCGAC	pMT1813	This study
ScPhl1.2	1 × phlO	2,4-diacetylphloroglucinol	ScGAL1 (–32 to –150)	Saccharomyces cerevisiae	atgatacgaaacgtaccgtatcgttaaggtagatatataaatgcaaaaactgcataaccactttaactaatactttcaacattttcggtttgtattacttcttattcaaatgtaataaaagtatcaacaaaaaattgttaatatacctcGCTAGCGTCGAC	pMT1814	This study
n/a, not applicable
*Restriction sites (BamHI, NheI, SpaI, SalI, and PstI) are indicated in bold and capitalized.
