# Supplementary material for: Designing strong inducible synthetic promoters in yeasts
Source: Nat Commun. 2024 Dec 19;15:10653. doi: 10.1038/s41467-024-54865-z (PMC11659477; doi:10.1038/s41467-024-54865-z)
Supplement: Supplementary file 9 — Supplementary Data 7 [file 41467_2024_54865_MOESM9_ESM.xlsx]

## Sheet: Insulators
Supplementary Data 7. Insulator sequences used in this study
Plasmid	Insulator sequence with upstream SacII site*	Source	Insulator length (bp)
pMT949	CCGCGGatccatggttgtgcgacagattcactgtgaaagactgttcattatacccacgtttcactgggagatgtaagccttaggtgttttaccctgattagataatacaataaccaacagaaatacgagaatctaaactaatttcgatgattcatttttctttttaccgcgctgcctcttttggcaattctttcacctatattctaccttctctttccttttgttctaaacttattaccagctatctatgtcgaatcaagaagaaggacttaaactgtggggtggcaggtttactggggctactgaccccttgatggatttgtataacgcttccttaccttacgacaagaaaatgtacaaggtggatttagaaggaacaaaagtttacactgagggcct…	KpARG4 gene and its upstream sequence	1663
pMT950	CCGCGGatctcatcaagagagctgaacaggaaatagacgtcttgatgcccggttatactcacttgcaaagagctcaaccaatcagatggtctcactggttgagcatgtatgctacctatttcactgaagattatgagagactgaatcaaatcgttaaaaggttgaacaaatccccattgggagctggagctttggctggtcatccttatggaattgatcgtgaatacattgctgagagattagggtttgattctgttattggtaattctttggccgctgtttcagacagagattttgtagtcgaaaccatgttctggtcttcgttgtttatgaatcatatttctcgattctcagaagatttgatcatttactccactggagagtttggatttatcaagt…	Partial sequence of KpARG4 gene (KpARG4962)	989
pMT951	CCGCGGatccttattctactggatcttctctgatgcctcaaaaaaaaaacccagactctttggagttattgaggggtaaatctggtagatgttttggggccttggctggtttcctcatgtctattaagtccattccgtcaacctataacaaagatatgcaagaggataaggagcctttatttgatactctaatcactgtagagcactcgattttgatagcatccggtgtagtttctaccttgaacattgatgccgaacgaatgaagaatgctctaactatggatatgctggctacagatcttgccgactatttagttagaaggggagttccattcagagaaactcaccacatttctggtgaatgtgtcagacaagccgaggagttgaacctttctggta…	Partial sequence of KpARG4 gene (KpARG4563)	590
pMT1434	CCGCGGatccatcgatttgtatgtgaaatagctgaaattcgaaaatttcattatggctgtatctactttagcgtattaggcatttgagcattggcttgaacaatgcgggctgtagtgtgtcaccaaagaaaccattcgggttcggatctggaagtcctcatcacgtgatgccgatctcgtgtattttattttcagataacacctgaagacttttgggtcggaggactggctctttccgatcaaattggaatggaaaattgctcctctaagaaagggtgccaacactctttgtaacacaggacaccgtttattgctaactcgattgcattctttcctttcccacaccgggatctggtcttggtgaacaatctctcctgtccttatctaaatatatcatcg…	Downstream sequence of KpGAPDH gene	503
pMT2076	CCGCGGatcgggattatagatgtctttgtttgatagagctttgtcttcgaaatttttgggtgttatccaatatattagtcaagtagccttcagaaatttcacgatccttcaataactctaaccgctcctgattccatcccgataatagctcgattaattgtgaattaaaacctttcatttctttcagtatatcttccaactcttgttccgacaaatggccgtcagtgtaatattgttcggattgtaagcgtctttcaatgttctgcacaatactatcactttcctcggtcaattgtttggccctttctgggctaacctctacgaatggtatgtcggtggctaatttgtccgtgctgtcagaaaatgagtctttaccgtaggatttacttatacccaact…	Downstream sequence of KpULA1 gene (AscI site inserted)	797
pMT2077	CCGCGGatcctttaccgtaggatttacttatacccaactggcgcgcctcctttctcttggatatagctcatccagatcaaagggaatgcttaaattgagaaatagctgtctccttataatactttgtttccaattcaactgttgaagattatttggctcacttgatagttggtttaacaatgccctagccctttcatcaagaaacggtcgattttcctctatagcgttgtttaggtcctctggttgcactcctagtataccattcacaatcttgacaactttttcatcactcttactatccgattgttctaagtcttcaattgagagagtactgaacgatctcgttggttcatctagctctggcgcagcctcaaattcctcaaaagaggcatcagaaaa…	Downstream sequence of KpULA1 gene (AscI site inserted)	437
pMT2092	CCGCGGatctatagcgttgtttaggtcctctggttgcactcctagtataccattcacaatcttgacaactttttcatcactcttactatccgattgttctaagtcttcaattgagagagtactgaacgatctcgttggttcatctagctctggcgcagcctcaaattcctcaaaagaggcatcagaaaacgagccaaactcttcatcttctttggctttatttacaaGGATCC	Downstream sequence of KpULA1 gene	227
pMT2093	CCGCGGatcctttaccgtaggatttacttatacccaactggcgcgcctcctttctcttggatatagctcatccagatcaaagggaatgcttaaattgagaaatagctgtctccttataatactttgtttccaattcaactgttgaagattatttggctcacttgatagttggtttaacaatgccctagccctttcatcaagaaacggtcgattttcctctatagcgtGGATCC	Downstream sequence of KpULA1 gene (AscI site inserted)	227
pMT2094	CCGCGGatcgggattatagatgtctttgtttgatagagctttgtcttcgaaatttttgggtgttatccaatatattagtcaagtagccttcagaaatttcacgatccttcaataactctaaccgctcctgattccatcccgataatagctcgattaattgtgaattaaaacctttcatttctttcagtatatcttccaactcttgttccgacaaatggccgtcagtgtaatattgttcggattgtaagcgtctttcaatgttctgcacaatactatcactttcctcggtcaattgtttggccctttctgggctaacctctacgaatggtatgtcggtggctaatttgtccgtgctgtcagaaaatgagtctttaccgtaggatttacttatacccaact…	Downstream sequence of KpULA1 gene (AscI site inserted)	587
pMT2095	CCGCGGatccatcgatttgtatgtgaaatagctgaaattcgaaaatttcattatggctgtatctactttagcgtattaggcatttgagcattggcttgaacaatgcgggctgtagtgtgtcaccaaagaaaccattcgggttcggatctggaagtcctcatcacgtgatgccgatctcgtgtattttattttcagataacacctgaagacttttgggtcggaggactggctctttccgatcaaattggaatggaaaattgctccGGATCC	Downstream sequence of KpGAPDH gene	264
pMT2096	CCGCGGatctagaaggggagttccattcagagaaactcaccacatttctggtgaatgtgtcagacaagccgaggagttgaacctttctggtattgatcagttgtccctcgaacaattgaaatccattgactcccgttttgaggctgatgtggcttcaacgtttgactttgaagccagtgttgaaaaaagaactgccaccggaggaacttctaagactgctgttttaaagcaattggatgcactgaatgaaaagctagagtcttgactgcaggtcgactctagaGGATCC	Partial sequence of KpARG4 gene	283
*SacII/BamHI sites are indicated in bold and capitalized
