# Supplementary material for: Designing strong inducible synthetic promoters in yeasts
Source: Nat Commun. 2024 Dec 19;15:10653. doi: 10.1038/s41467-024-54865-z (PMC11659477; doi:10.1038/s41467-024-54865-z)
Supplement: Supplementary file 12 — Source Data [file 41467_2024_54865_MOESM12_ESM.xlsx]

## Sheet: Cover
Source Data for “Designing strong inducible synthetic promoters in yeasts”
Tominaga et al.,

## Sheet: Fig. 2b
	Fluorescence (DAPG 0 µM)
Strain	PpMT030	PpMT068	PpMT144	PpMT145	PpMT149	PpMT308	PpMT749	PpMT751	PpMT768	PpMT770	PpMT772	PpMT774	PpMT776
Reporter Plasmid	Without reporter plasmid	pKN108	pMT949	pMT950	pMT951	pMT1434	pMT2076	pMT2077	pMT2092	pMT2093	pMT2094	pMT2095	pMT2096
Insulator length (bp)	n/a	0	1663	989	590	503	797	437	227	227	587	264	283
n = 1	0.00943929	3.59875	0.0099723	0.00895911	0.0688595	0.0460984	0.0218758	0.0323793	0.0742792	0.0335957	0.0175171	0.431246	0.333198
n = 2	0.00993494	3.59861	0.00990099	0.0090494	0.072198	0.0469946	0.0210509	0.0305926	0.0715611	0.032688	0.0173498	0.419132	0.33641
n = 3	0.00963055	3.366	0.00996264	0.00912754	0.0701532	0.0465431	0.0210376	0.0305521	0.0714944	0.0339452	0.0178556	0.435426	0.333166
n = 4	0.00982486	3.23954	0.0100457	0.00962092	0.0708302	0.0447489	0.0218758	0.0314307	0.0708823	0.0336608	0.0176837	0.448076	0.323809
Mean	0.00970741	3.45073	0.0099704	0.00918924	0.0705102	0.0460962	0.02146	0.0312387	0.0720543	0.0334724	0.0176016	0.43347	0.331645
SD	0.000218601	0.178474	5.92901e-05	0.000295899	0.00139086	0.00096992	0.000480108	0.00086155	0.00151442	0.000544542	0.00021743	0.01194	0.00544167
Fold-reduction; vs no-insulation control (PpMT068)	355.473	n/a	346.097	375.518	48.9394	74.8591	160.798	110.463	47.8907	103.092	196.047	7.9607	10.4049
p value (t-test);vs no insulation control (PpMT068)	3.8369e-05	n/a	3.83786e-05	3.8351e-05	4.04379e-05	3.95939e-05	3.87609e-05	3.90845e-05	4.04865e-05	3.91692e-05	3.86339e-05	5.33797e-05	5.08088e-05
p value (t-test);vs no reporter control (PpMT030)	n/a	3.8369e-05	0.0916775	0.0333513	2.0265e-06	2.02675e-06	9.01705e-07	6.26162e-06	2.63668e-06	1.68508e-07	3.72315e-09	6.12358e-06	1.28515e-06
	Fluorescence (DAPG 10 µM)
Strain	PpMT030	PpMT068	PpMT144	PpMT145	PpMT149	PpMT308	PpMT749	PpMT751	PpMT768	PpMT770	PpMT772	PpMT774	PpMT776
Reporter Plasmid	Without reporter plasmid	pKN108	pMT949	pMT950	pMT951	pMT1434	pMT2076	pMT2077	pMT2092	pMT2093	pMT2094	pMT2095	pMT2096
Insulator length (bp)	n/a	0	1663	989	590	503	797	437	227	227	587	264	283
n = 1	0.00771769	27.293	18.2693	18.4453	19.7199	20.102	17.4167	17.2507	21.9075	18.6223	18.981	24.8054	20.6853
n = 2	0.0073534	27.5532	18.0961	18.9811	19.9101	19.5326	17.4167	17.4167	21.4921	18.9817	18.6224	25.2827	20.4891
n = 3	0.00701423	27.5541	16.9242	18.981	19.1628	19.7201	17.2504	17.2506	21.085	18.621	18.8007	24.8055	20.6852
n = 4	0.00749938	27.0316	18.4441	19.5338	19.533	19.5338	17.5835	17.5846	22.7604	18.9804	18.9817	24.5688	20.2937
Mean	0.00739618	27.358	17.9334	18.9853	19.5814	19.7221	17.4168	17.3757	21.8113	18.8014	18.8464	24.8656	20.5383
SD	0.000295376	0.24989	0.687666	0.444409	0.318735	0.268133	0.135973	0.159795	0.716356	0.207467	0.171933	0.299629	0.18747
Fold-reduction; vs no-insulation control (PpMT068)	n/a	n/a	1.52553	1.44101	1.39714	1.38717	1.57078	1.5745	1.2543	1.45511	1.45163	1.10023	1.33204
p value (t-test);vs no insulation control (PpMT068)	2.10224e-07	n/a	2.18827e-05	9.25693e-07	4.44921e-08	1.37293e-08	3.48273e-08	1.01043e-08	0.000201419	5.28424e-09	1.38718e-08	1.7908e-05	2.84717e-08
p value (t-test);vs no insulation control (PpMT144)	1.55412e-05	2.18827e-05	n/a	0.0488576	0.0107407	0.00895617	0.230561	0.203407	0.000234302	0.0813163	0.0729268	4.20029e-05	0.00326564
	Fold-induction
Strain	PpMT030	PpMT068	PpMT144	PpMT145	PpMT149	PpMT308	PpMT749	PpMT751	PpMT768	PpMT770	PpMT772	PpMT774	PpMT776
Reporter Plasmid	Without reporter plasmid	pKN108	pMT949	pMT950	pMT951	pMT1434	pMT2076	pMT2077	pMT2092	pMT2093	pMT2094	pMT2095	pMT2096
Insulator length (bp)	n/a	0	1663	989	590	503	797	437	227	227	587	264	283
n = 1	0.817614	7.584	1832.01	2058.83	286.379	436.067	796.163	532.77	294.934	554.308	1083.56	57.5203	62.0811
n = 2	0.740156	7.65663	1827.7	2097.49	275.77	415.634	827.36	569.311	300.333	580.694	1073.35	60.3216	60.9051
n = 3	0.728331	8.186	1698.76	2079.53	273.156	423.695	819.98	564.628	294.918	548.562	1052.93	56.9682	62.0869
n = 4	0.763307	8.34425	1836.03	2030.34	275.772	436.521	803.789	559.472	321.102	563.871	1073.4	54.8316	62.6719
Mean	0.762352	7.94272	1798.63	2066.55	277.77	427.979	811.823	556.545	302.822	561.859	1070.81	57.4104	61.9363
SD	0.0396019	0.379008	66.6606	28.8476	5.87054	10.1509	14.3493	16.3519	12.4504	14.055	12.854	2.26072	0.741224
p value (t-test, paired; DAPG 0 µM, 10 µM)	0.00153901	2.02855e-07	1.55468e-05	3.53264e-06	1.19612e-06	6.9671e-07	1.30657e-07	2.15926e-07	9.86049e-06	3.74198e-07	2.09558e-07	5.69059e-07	2.07163e-07

## Sheet: Fig. 3b
Legend (Core promoter)	KpAOX1			KpAOX1			KpAOX1			KpAOX1			KpAOX1			KpAOX1
Strain	PpMT249			PpMT170			PpMT153			PpMT136			PpMT155			PpMT157
Reporter plasmid	pMT1328			pMT959			pMT958			pMT856			pMT960			pMT961
iSynP	KpPhl1.6			KpPhl1.3			KpPhl1.2			KpPhl1.1			KpPhl1.4			KpPhl1.5
X [bp]	10			20			30			40			50			80
	Fluorescence (DAPG 0 µM)	Fluorescence (DAPG 10 µM)	Fold-induction	Fluorescence (DAPG 0 µM)	Fluorescence (DAPG 10 µM)	Fold-induction	Fluorescence (DAPG 0 µM)	Fluorescence (DAPG 10 µM)	Fold-induction	Fluorescence (DAPG 0 µM)	Fluorescence (DAPG 10 µM)	Fold-induction	Fluorescence (DAPG 0 µM)	Fluorescence (DAPG 10 µM)	Fold-induction	Fluorescence (DAPG 0 µM)	Fluorescence (DAPG 10 µM)	Fold-induction
n = 1	0.0115122	24.103	2093.69	0.0108911	18.8	1726.18	0.0109179	20.489	1876.65	0.0113436	18.6218	1641.62	0.00996264	15.5302	1558.85	0.00839048	6.08714	725.482
n = 2	0.0122295	25.2831	2067.38	0.0106981	18.9817	1774.3	0.00960065	20.2942	2113.84	0.0101495	19.1635	1888.12	0.0120788	15.5291	1285.65	0.00786218	6.38546	812.174
n = 3	0.0150657	26.0184	1726.99	0.0109798	18.981	1728.72	0.0114242	21.0858	1845.71	0.009762	19.5333	2000.95	0.010368	16.2897	1571.14	0.00726269	6.26435	862.538
n = 4	0.0116176	25.0703	2157.96	0.00972092	18.6217	1915.63	0.0103582	21.6991	2094.87	0.00958926	18.9804	1979.34	0.00992155	15.53	1565.28	0.00802112	6.32447	788.478
Mean	0.0126063	25.1187	2011.51	0.0105725	18.8461	1786.21	0.0105752	20.8921	1982.77	0.0102111	19.0747	1877.51	0.0105827	15.7197	1495.23	0.00788412	6.26536	797.168
SD	0.00166987	0.789611	193.454	0.000579761	0.172298	89.0695	0.000782113	0.634764	141.176	0.000790496	0.379532	164.683	0.0010175	0.379957	139.81	0.000469689	0.12869	56.9001
	t-test (vs PpMT249) p =		n/a	t-test (vs PpMT249) p =		0.0982668	t-test (vs PpMT249) p =		0.819038	t-test (vs PpMT249) p =		0.333079	t-test (vs PpMT249) p =		0.00615009	t-test (vs PpMT249) p =		0.000554509
							t-test (vs PpMT170) p =		0.064524	t-test (vs PpMT153) p =		0.370096	t-test (vs PpMT136) p =		0.0127717	t-test (vs PpMT155) p =		0.000789673
Legend (Core promoter)	KpDAS1			KpDAS1			KpDAS1			KpDAS1			KpDAS1			KpDAS1mut			KpDAS1			KpDAS1			KpDAS1			KpDAS1
Strain	PpMT266			PpMT265			PpMT264			PpMT263			PpMT262			PpMT315			PpMT261			PpMT260			PpMT259			PpMT258
Reporter plasmid	pMT1349			pMT1348			pMT1347			pMT1346			pMT1345			pMT1449			pMT1344			pMT1343			pMT1342			pMT1341
iSynP	KpPhl1.15			KpPhl1.14			KpPhl1.13			KpPhl1.12			KpPhl1.11			KpPhl1.16			KpPhl1.10			KpPhl1.9			KpPhl1.8			KpPhl1.7
X [bp]	2			7			17			27			37			67			67			97			127			157
	Fluorescence (DAPG 0 µM)	Fluorescence (DAPG 10 µM)	Fold-induction	Fluorescence (DAPG 0 µM)	Fluorescence (DAPG 10 µM)	Fold-induction	Fluorescence (DAPG 0 µM)	Fluorescence (DAPG 10 µM)	Fold-induction	Fluorescence (DAPG 0 µM)	Fluorescence (DAPG 10 µM)	Fold-induction	Fluorescence (DAPG 0 µM)	Fluorescence (DAPG 10 µM)	Fold-induction	Fluorescence (DAPG 0 µM)	Fluorescence (DAPG 10 µM)	Fold-induction	Fluorescence (DAPG 0 µM)	Fluorescence (DAPG 10 µM)	Fold-induction	Fluorescence (DAPG 0 µM)	Fluorescence (DAPG 10 µM)	Fold-induction	Fluorescence (DAPG 0 µM)	Fluorescence (DAPG 10 µM)	Fold-induction	Fluorescence (DAPG 0 µM)	Fluorescence (DAPG 10 µM)	Fold-induction
n = 1	0.00793868	11.3291	1427.08	0.00927514	10.3956	1120.8	0.00728784	9.81585	1346.88	0.0087344	8.18627	937.244	0.00776518	7.09293	913.428	0.00872298	3.33376	382.181	0.0079088	0.614277	77.67	0.0106779	2.4554	229.953	0.0212451	0.736535	34.6685	0.0153541	0.314631	20.4917
n = 2	0.00728928	11.0087	1510.26	0.0100618	10.1983	1013.56	0.00728559	9.44838	1296.86	0.0077726	8.58683	1104.76	0.00799467	7.09326	887.249	0.00743042	3.59891	484.349	0.00719321	0.558239	77.6064	0.00837968	2.47899	295.833	0.0200318	0.729583	36.4211	0.0155251	0.30575	19.6939
n = 3	0.00863429	11.6591	1350.33	0.00884652	10.6978	1209.27	0.00778746	9.53881	1224.89	0.00904881	8.42401	930.953	0.00799701	7.1611	895.472	0.00786773	3.497	444.474	0.00807374	0.596826	73.9219	0.0118436	2.45559	207.335	0.0200691	0.743606	37.0524	0.0142241	0.32375	22.7607
n = 4	0.0076474	11.1152	1453.46	0.00674723	9.53903	1413.77	0.00726755	9.44838	1300.08	0.00750147	7.73038	1030.52	0.0079226	7.02557	886.775	0.0115122	3.27085	284.12	0.00750107	0.563616	75.1381	0.0101921	2.40893	236.353	0.0191096	0.682357	35.7075	0.0143253	0.288709	20.1538
Mean	0.00787741	11.278	1435.28	0.00873268	10.2077	1189.35	0.00740711	9.56285	1292.18	0.00826432	8.23187	1000.87	0.00791987	7.09322	895.731	0.00888333	3.42513	398.781	0.0076692	0.583239	76.0841	0.0102733	2.44973	242.368	0.0201139	0.72302	35.9624	0.0148571	0.30821	20.775
SD	0.000570212	0.286891	66.4234	0.00141609	0.490822	169.667	0.000253733	0.173968	50.3453	0.000743894	0.372598	82.8814	0.000108753	0.0553312	12.4551	0.00183295	0.15002	87.2399	0.000398286	0.0268206	1.86215	0.00144013	0.0293638	37.7545	0.000875016	0.0277071	1.0227	0.000677446	0.0149336	1.36356
				t-test (vs PpMT266) p =		0.0556304	t-test (vs PpMT266) p =		0.0155409	t-test (vs PpMT266) p =		0.000227833	t-test (vs PpMT266) p =		0.000361661	t-test (vs PpMT261) p =		0.00509593				t-test (vs PpMT259) p =		0.0016285	t-test (vs PpMT258) p =		4.02944e-06
													t-test (vs PpMT315) p =		0.00124103	t-test (vs PpMT260) p =		0.0292589

## Sheet: Fig. 3c
Legend (Core promoter)	KpAOX1			KpAOX1			KpAOX1			KpAOX1
Strain	PpMT328			PpMT327			PpMT350			PpMT136
Reporter plasmid	pMT1474			pMT1473			pMT1487			pMT856
iSynP	KpPhl1.18			KpPhl1.17			KpPhl1.23			KpPhl1.1
Y [bp]	45			69			84			159
	Fluorescence (DAPG 0µM)	Fluorescence (DAPG 10 µM)	Fold-induction	Fluorescence (DAPG 0µM)	Fluorescence (DAPG 10 µM)	Fold-induction	Fluorescence (DAPG 0µM)	Fluorescence (DAPG 10 µM)	Fold-induction	Fluorescence (DAPG 0µM)	Fluorescence (DAPG 10 µM)	Fold-induction
n = 1	0.0108915	14.1148	1295.94	0.0110636	17.9238	1620.07	0.0118754	16.7636	1411.63	0.0129005	20.1019	1558.23
n = 2	0.0107588	14.2492	1324.42	0.0115071	17.7534	1542.82	0.0117627	16.7629	1425.09	0.013683	20.4899	1497.47
n = 3	0.0106626	14.1143	1323.72	0.011619	18.4439	1587.39	0.0113862	16.6035	1458.21	0.0131636	20.2944	1541.71
n = 4	0.00984063	14.3871	1462.01	0.0119601	18.0955	1512.99	0.011457	16.9251	1477.27	0.0135853	20.1014	1479.64
n = 5	0.0105083	13.5844	1292.72	0.0117627	18.0956	1538.38	0.0111833	16.9238	1513.32	0.0133144	19.9098	1495.36
n = 6	0.0104608	14.1147	1349.3	0.011619	18.6213	1602.67	0.0115088	16.4466	1429.04	0.0135427	20.4884	1512.88
Mean	0.0105204	14.0941	1341.35	0.0115886	18.1556	1567.39	0.0115289	16.7376	1452.43	0.0133649	20.2309	1514.21
SD	0.000368932	0.272394	62.6818	0.000300802	0.323332	42.0092	0.000253027	0.186449	38.2536	0.000296697	0.234056	30.0878
	t-test (vs PpMT136) p =		0.000447364	t-test (vs PpMT136) p =		0.0325702	t-test (vs PpMT136) p =		0.0117842
	Decrease; vs PpMT136		0.114158	Decrease; vs PpMT136		-0.0351167	Decrease; vs PpMT136		0.0408049	Decrease; vs PpMT136		n/a
Legend (Core promoter)	KpDAS1			KpDAS1			KpDAS1
Strain	PpMT349			PpMT348			PpMT347
Reporter plasmid	pMT1483			pMT1482			pMT1481
iSynP	KpPhl1.22			KpPhl1.21			KpPhl1.20
Y [bp]	42			52			72
	Fluorescence (DAPG 0µM)	Fluorescence (DAPG 10 µM)	Fold-induction	Fluorescence (DAPG 0µM)	Fluorescence (DAPG 10 µM)	Fold-induction	Fluorescence (DAPG 0µM)	Fluorescence (DAPG 10 µM)	Fold-induction
n = 1	0.00904531	10.8006	1194.06	0.00902989	11.0091	1219.18	0.00965399	11.2215	1162.37
n = 2	0.00853715	10.4956	1229.41	0.00887767	11.0088	1240.06	0.0091098	11.4375	1255.52
n = 3	0.00897053	10.6978	1192.55	0.00939769	11.1147	1182.71	0.00946008	11.221	1186.14
n = 4	0.0100702	10.8002	1072.49	0.00913586	11.1145	1216.57	0.0104761	11.0086	1050.82
n = 5	0.00981637	10.5962	1079.44	0.00896823	11.0091	1227.56	0.00871215	11.221	1287.97
n = 6	0.00960065	10.4949	1093.15	0.00922683	11.3296	1227.9	0.00897013	11.2212	1250.95
Mean	0.00934004	10.6476	1143.52	0.00910603	11.0976	1219	0.00939705	11.2218	1198.96
SD	0.000582415	0.140192	69.3164	0.000188406	0.124873	19.5889	0.000627419	0.135658	86.3407
	t-test (vs PpMT347) p =		0.249322	t-test (vs PpMT347) p =		0.60114
	Decrease; vs PpMT347		0.0462465	Decrease; vs PpMT347		-0.0167087	Decrease; vs PpMT347		n/a

## Sheet: Fig. 3e
Legend	Wild type yeast			493-bp KpGAPDH promoter			94-bp iSynP (KpAOX1)			83-bp iSynP (KpDAS1)
Strain	CBS 7435	CBS 7435	CBS 7435	PpYI102	PpYI102	PpYI102	PpMT329	PpMT329	PpMT329	PpMT349	PpMT349	PpMT349
Reporter plasmid	n/a	n/a	n/a	pYI277	pYI277	pYI277	pMT1475	pMT1475	pMT1475	pMT1483	pMT1483	pMT1483
	Fluorescence (DAPG 0 µM)	Fluorescence (DAPG 10 µM)	Fold-induction	Fluorescence (DAPG 0 µM)	Fluorescence (DAPG 10 µM)	Fold-induction	Fluorescence (DAPG 0 µM)	Fluorescence (DAPG 10 µM)	Fold-induction	Fluorescence (DAPG 0 µM)	Fluorescence (DAPG 10 µM)	Fold-induction
n = 1	0.0105863	0.0106846	1.00928	9.63055	10.3956	1.07944	0.0119957	19.7208	1643.98	0.00977437	10.596	1084.06
n = 2	0.00994713	0.00996264	1.00156	9.44829	9.72269	1.02904	0.0119957	20.8837	1740.92	0.00922627	11.1151	1204.72
n = 3	0.00941006	0.00905099	0.961842	9.53883	9.63055	1.00962	0.0117626	20.6855	1758.58	0.00952472	10.8004	1133.94
n = 4	0.0103403	0.00977589	0.945418	9.72289	10.2963	1.05898	0.0116204	20.6866	1780.19	0.00931983	10.9039	1169.96
Mean	0.0100709	0.00986853	0.979526	9.58514	10.0113	1.04427	0.0118436	20.4941	1730.92	0.0094613	10.8538	1148.17
SD	0.000513243	0.000671265	0.0308066	0.118195	0.390379	0.0310164	0.000185003	0.52392	60.1437	0.000243095	0.216081	51.5926
								p value (t-test; vs PpYI102)			p value (t-test; vs PpYI102)
								1.63462e-07			0.0146147
								Fold (vs PpYI102)			p value (t-test; vs PpMT329)
								2.0471			4.54249e-06

## Sheet: Fig. 4, Fig. S8
Fig. 4a and Supplemenary Fig. 8a
Strain	PpMT146			PpMT254			PpMT255			PpMT619			PpMT649
Reporter plasmid	n/a			pMT1350			pMT1351			pMT1980			pMT1981
iSynP	n/a			KpPhl2.1			KpPhl6.1			KpPhl12.1			KpPhl18.1
[phlO repeat]	0			2			6			12			18
	Fluorescence			Fluorescence			Fluorescence			Fluorescence			Fluorescence
	DAPG 0 µM	DAPG 10 µM	Fold-induction	DAPG 0 µM	DAPG 10 µM	Fold-induction	DAPG 0 µM	DAPG 10 µM	Fold-induction	DAPG 0 µM	DAPG 10 µM	Fold-induction	DAPG 0 µM	DAPG 10 µM	Fold-induction
n = 1	0.0106445	0.00982486	0.922995	0.0158256	36.3947	2299.74	0.0136694	41.9373	3067.96	0.0114242	41.9734	3674.07	0.0106792	43.5739	4080.26
n = 2	0.0105373	0.00987962	0.937584	0.0158411	35.6258	2248.95	0.0130752	42.3522	3239.13	0.0112772	41.9373	3718.76	0.0106792	42.3485	3965.51
n = 3	0.0105083	0.00955494	0.909273	0.0159366	36.7234	2304.34	0.0129101	41.5724	3220.14	0.01099	41.9751	3819.4	0.0105938	43.1708	4075.11
n = 4	0.0101108	0.0098902	0.978184	0.0148092	36.6957	2477.9	0.0130746	41.9915	3211.69	0.0108686	41.594	3826.98	0.0109549	43.1708	3940.78
Mean	0.0104502	0.00978741	0.937009	0.0156031	36.3599	2332.73	0.0131823	41.9633	3184.73	0.01114	41.87	3759.8	0.0107268	43.066	4015.42
SD	0.000233768	0.0001576	0.0297846	0.000531561	0.511538	99.9819	0.000333902	0.31912	78.6855	0.000255449	0.184789	75.4942	0.000157326	0.514689	72.6388
	p value (t-test vs PpMT649)			p value (t-test vs PpMT255)	p value (t-test vs PpMT255)	p value (t-test vs PpMT255)	p value (t-test vs PpMT619)	p value (t-test vs PpMT619)	p value (t-test vs PpMT619)	p value (t-test vs PpMT649)	p value (t-test vs PpMT649)	p value (t-test vs PpMT649)
	0.104135			0.000559925	7.90567e-06	1.62406e-05	0.000101288	0.634952	4.31832e-05	0.0401646	0.013666	0.00277846
	p value (t-test vs PpMT619)
	0.00736565
Fig. 4b and Supplemenary Fig. 8b
Strain	PpMT278			PpMT753			PpMT755			PpMT757			PpMT759			PpMT653
Reporter plasmid	n/a			pMT2086			pMT2080			pMT2081			pMT1419			pMT2013
iSynP	n/a			KpTc1.1			KpTc3.1			KpTc5.1			KpTc7.1			KpTc14.1
[tetO2 repeat]	0			1			3			5			7			14
	Fluorescence			Fluorescence			Fluorescence			Fluorescence			Fluorescence			Fluorescence
	Dox 0 µg/mL	Dox 30 µg/mL	Fold-induction	Dox 0 µg/mL	Dox 30 µg/mL	Fold-induction	Dox 0 µg/mL	Dox 30 µg/mL	Fold-induction	Dox 0 µg/mL	Dox 30 µg/mL	Fold-induction	Dox 0 µg/mL	Dox 30 µg/mL	Fold-induction	Dox 0 µg/mL	Dox 30 µg/mL	Fold-induction
n = 1	0.0116781	0.0122492	1.04891	0.0456636	7.87902	172.545	0.0153169	17.9231	1170.15	0.0171856	20.294	1180.88	0.0137959	20.4898	1485.21	0.0136647	26.2693	1922.42
n = 2	0.0118436	0.012447	1.05095	0.0443727	8.34412	188.046	0.0147515	17.4163	1180.65	0.0168594	20.4892	1215.3	0.0132758	21.0852	1588.24	0.0136016	25.7704	1894.66
n = 3	0.0114481	0.011829	1.03327	0.0443883	8.03145	180.936	0.0150481	17.7522	1179.69	0.0173505	20.2937	1169.63	0.0130314	22.3292	1713.48	0.0131703	26.2677	1994.47
n = 4	0.0107098	0.0113989	1.06434	0.0456668	8.2651	180.987	0.0145	17.7524	1224.3	0.0171852	20.2948	1180.95	0.0129514	22.9784	1774.2	0.0139773	25.5266	1826.29
Mean	0.0114199	0.011981	1.04937	0.0450229	8.12992	180.628	0.0149041	17.711	1188.7	0.0171452	20.3429	1186.69	0.0132636	21.7206	1640.28	0.0136035	25.9585	1909.46
SD	0.000500388	0.000465866	0.0127255	0.000741723	0.213543	6.34004	0.000354828	0.212311	24.2021	0.000205803	0.0975143	19.8007	0.000380712	1.13594	129.16	0.000332255	0.371525	69.5954
	p value (t-test vs PpMT653)			p value (t-test vs PpMT755)	p value (t-test vs PpMT755)	p value (t-test vs PpMT755)	p value (t-test vs PpMT757)	p value (t-test vs PpMT757)	p value (t-test vs PpMT757)	p value (t-test vs PpMT759)	p value (t-test vs PpMT759)	p value (t-test vs PpMT759)	p value (t-test vs PpMT653)	p value (t-test vs PpMT653)	p value (t-test vs PpMT653)
	0.000642559			7.86999e-08	1.01319e-09	1.0283e-06	0.000140247	1.49712e-05	0.90212	1.90775e-05	0.0931959	0.0052731	0.228066	0.002973	0.0167064
Fig. 4c and Supplemenary Fig. 8c
Strain	PpMT340			PpMT394			PpMT520			PpMT509			PpMT512			PpMT518
Reporter plasmid	n/a			pMT1420			pMT1883			pMT1857			pMT1876			pMT1877
iSynP	n/a			KpHsl5.1			KpHsl10.1			KpHsl5.3			KpHsl10.3			KpHsl15.3
[luxOoriginal repeat]	n/a			5			10			2			7			12
[luxO1161 repeat]	n/a			0			0			3			3			3
[Total luxO repeat]	0			5			10			5			10			15
	Fluorescence			Fluorescence			Fluorescence			Fluorescence			Fluorescence			Fluorescence
	HSL 0 µM	HSL 3 µM	Fold-induction	HSL 0 µM	HSL 3 µM	Fold-induction	HSL 0 µM	HSL 3 µM	Fold-induction	HSL 0 µM	HSL 3 µM	Fold-induction	HSL 0 µM	HSL 3 µM	Fold-induction	HSL 0 µM	HSL 3 µM	Fold-induction
n = 1	0.00904335	0.00786773	0.870002	0.0359404	10.0057	278.398	0.0138014	11.7708	852.866	0.018448	11.7702	638.019	0.00865274	13.9797	1615.64	0.00843232	15.9809	1895.19
n = 2	0.00847043	0.00794426	0.937881	0.0388231	10.1988	262.699	0.0144993	11.9979	827.483	0.0196966	11.5482	586.303	0.00832699	14.2494	1711.23	0.00809056	15.83	1956.6
n = 3	0.00749689	0.00742418	0.990301	0.0392122	10.1987	260.089	0.0129084	11.8833	920.587	0.0189093	11.7704	622.464	0.010294	14.5243	1410.95	0.00786778	15.9819	2031.31
n = 4	0.00701536	0.00802112	1.14337	0.0410935	10.102	245.83	0.0137152	11.7711	858.252	0.0198866	12.1126	609.081	0.00779347	14.1137	1810.97	0.00815303	15.8299	1941.6
n = 5	0.00694575	0.0080985	1.16597	0.036631	10.1013	275.759	0.0135397	11.329	836.728	0.0223014	11.8833	532.852	0.00794445	14.6643	1845.86	0.00694575	15.3824	2214.65
n = 6	0.00688123	0.00764609	1.11115	0.039164	10.297	262.921	0.0147779	11.1149	752.13	0.0187327	12.1132	646.636	0.00881799	14.8051	1678.97	0.00701534	15.8289	2256.32
Mean	0.00764217	0.00783365	1.03644	0.0384774	10.1506	264.283	0.0138736	11.6445	841.341	0.0196624	11.8663	605.893	0.00863828	14.3894	1678.93	0.0077508	15.8057	2049.28
SD	0.000908554	0.000253589	0.121108	0.00188788	0.101827	11.776	0.000675664	0.344643	54.5358	0.00140869	0.219798	41.7027	0.000901775	0.32561	156.309	0.000623601	0.220294	151.304
	p value (t-test vs PpMT518)			p value (t-test vs PpMT520)	p value (t-test vs PpMT520)	p value (t-test vs PpMT520)				p value (t-test vs PpMT512)	p value (t-test vs PpMT512)	p value (t-test vs PpMT512)	p value (t-test vs PpMT518)	p value (t-test vs PpMT518)	p value (t-test vs PpMT518)
	0.814697			5.24047e-08	6.01767e-05	7.05668e-07				1.11625e-07	9.89466e-08	5.36332e-06	0.0790974	1.17598e-05	0.0019224
	p value (t-test vs PpMT512)			p value (t-test vs PpMT509)	p value (t-test vs PpMT509)	p value (t-test vs PpMT509)	p value (t-test vs PpMT512)	p value (t-test vs PpMT512)	p value (t-test vs PpMT512)
	0.0857627			7.68142e-09	4.81771e-07	1.76447e-06	9.37872e-07	6.20386e-08	1.31961e-05
	p value (t-test vs PpMT520)
	2.19666e-07

## Sheet: Fig. 5
Fig. 5a	Normalized protein titer (–)
Target nanobody	ALX-0171		ALX-0081
Strain	PpYI1739	PpYI1860	PpYI1740	PpYI1862
Plasmid	pYI2165	pYI2292	pYI2216	pYI2294
Inducer	DAPG	Methanol	DAPG	Methanol
n = 1	7.23845	0.975779	5.5528	1.16384
n = 2	7.40828	1.07732	5.55523	1.07997
n = 3	5.26408	0.92628	5.78006	0.756188
Mean	6.63694	0.993126	5.62937	1
SD	1.19195	0.0769998	0.130511	0.215271
p value (t-test)	0.0142499		3.22667e-05

## Sheet: Fig. 6a
Fluorescence
Strain	PpMT203								PpMT228								PpMT257
Reporter plasmid	n/a								pMT952								pMT1351										Fold-induction (DAPG 0 µM / DAPG 100 µM)
iSynP	n/a								KpPhl6.0								KpPhl6.1
[DAPG] (µM)	0	0.3	1	3	5	10	50	100	0	0.3	1	3	5	10	50	100	0	0.3	1	3	5	10	50	100		Strain	PpMT228	PpMT257
n = 1	0.0104479	0.0111154	0.0111732	0.0110195	0.0114987	0.0121738	0.0127889	0.0126516	23.1997	22.5435	20.4889	11.2211	3.81105	0.0865996	0.0507297	0.0335959	30.9031	30.6091	28.0866	13.456	5.42783	0.0373371	0.0227108	0.0227136		n = 1	690.551	1360.56
n = 2	0.0101547	0.0105137	0.0108279	0.011307	0.0110088	0.0118531	0.0126485	0.0131361	23.6469	22.5439	19.9104	10.5962	3.8479	0.0899441	0.0502397	0.0323711	31.1998	30.028	27.5551	14.5249	6.2049	0.0411072	0.0208429	0.0216134		n = 2	730.495	1443.54
n = 3	0.0102421	0.0111732	0.0111037	0.0113273	0.0113437	0.0115623	0.0125769	0.0124236	23.2001	22.7601	20.6865	10.199	4.48334	0.112106	0.0517071	0.0329628	31.4994	30.318	27.8195	14.8053	5.12533	0.051216	0.0204926	0.0192796		n = 3	703.828	1633.82
n = 4	0.00996191	0.0109316	0.0104479	0.0109316	0.0106768	0.0115282	0.0123375	0.0128919	22.9779	22.3295	20.8853	10.1987	4.88606	0.116433	0.0521924	0.033597	30.6085	30.6075	27.2909	14.1143	6.38545	0.0558216	0.0180633	0.0165525		n = 4	683.925	1849.18
Mean	0.0102016	0.0109335	0.0108882	0.0111464	0.011132	0.0117793	0.012588	0.0127758	23.2562	22.5442	20.4928	10.5538	4.25709	0.101271	0.0512172	0.0331317	31.0527	30.3907	27.688	14.2251	5.78588	0.0463705	0.0205274	0.0200397		Mean	702.2	1571.78
SD	0.000201624	0.000298197	0.000329223	0.000200625	0.000365898	0.000300652	0.000188773	0.000307027	0.280757	0.175767	0.420643	0.482739	0.520634	0.015175	0.000891504	0.000588508	0.383364	0.277793	0.34231	0.586021	0.605414	0.00860445	0.00190961	0.00273037		SD	20.5985	217.457
									p value (t-test; vs PpMT257)							p value (t-test; vs PpMT203)								p value (t-test; vs PpMT203)
									1.60423e-07							8.8966e-08								0.0123854
																p value (t-test; vs PpMT257)
																0.0017753

## Sheet: Fig. 6b
Fig. 6b					Mean				SD
		Titer (mg/L)				Titer (mg/L)				Titer (mg/L)
	Strain	PpYI1746	PpYI1861		Strain	PpYI1746	PpYI1861		Strain	PpYI1746	PpYI1861
	Plasmid	pYI2216	pYI2293		Plasmid	pYI2216	pYI2293		Plasmid	pYI2216	pYI2293
	Time [hour]	KpDAPG-ON	KpGAPDH	Fold	Time [hour]	KpDAPG-ON	KpGAPDH	Fold	Time [hour]	KpDAPG-ON	KpGAPDH	Fold	p value, t-test (titer) (PpYI1746 vs PpYI1861)
Run-1	39.5	1193.95	109.96	10.858	39.8333	1335.73	130.16	10.5433	0.57735	153.408	28.0746	2.29789	0.00427324
Run-2	40.5	1498.59	118.301	12.6676	47.3333	1636.19	115.304	14.1803	0.57735	123.925	6.64836	0.286681	0.00112795
Run-3	39.5	1314.66	162.218	8.10427	63.8333	2107.55	108.22	19.5096	0.57735	145.537	4.25404	1.77703	0.00575827
Run-1	47	1493.18	107.651	13.8706
Run-2	48	1703.18	119.658	14.2338
Run-3	47	1712.19	118.602	14.4364
Run-1	63.5	2116.82	103.675	20.4179
Run-2	64.5	2248.23	108.879	20.6489
Run-3	63.5	1957.6	112.106	17.462

## Sheet: Fig. 7a
Fig. 7a

[truncated: 10 more sheets: Fig. 8b, Fig. S1, Fig. S4, Fig. S5, Fig. S7, Fig. S12a, Fig. S12b, Fig. S13, Fig. S16b, Fig. S17]
